# Supplementary material for: Distinct Myocardial Transcriptomic Profiles of Cardiomyopathies Stratified by the Mutant Genes
Source: Genes (Basel). 2020 Nov 28;11(12):1430. doi: 10.3390/genes11121430 (PMC7768427; doi:10.3390/genes11121430)
Supplement: Supplementary file 1 [file genes-11-01430-s001.zip]

Archive with 3 entries (2 files):
- genes-997621-SI/
- genes-997621-SI/File S1.pdf
- genes-997621-SI/File S2.xlsx
