# Supplementary material for: Distinct Myocardial Transcriptomic Profiles of Cardiomyopathies Stratified by the Mutant Genes
Source: Genes (Basel). 2020 Nov 28;11(12):1430. doi: 10.3390/genes11121430 (PMC7768427; doi:10.3390/genes11121430)
Supplement: Supplementary file 1 [file genes-11-01430-s001.zip › genes-997621-SI/File S2.xlsx]

## Sheet: DEGs, LMNA
name	number	gene	baseMean	log2FoldChange	lfcSE	stat	pvalue	padj	lmna11	lmna13	lmna14	lmna15	lmna22	lmna6	control1	control2	control3	control4	control5	control6
CCL2	1	ENSG00000108691	119.67	-4.85221	0.50153	-9.67482	3.85762e-22	7.16321e-18	18.2981	5.59215	15.4479	29.2466	13.8393	28.169	409.447	472.278	265.08	796.882	387.669	849.581
MID1IP1	2	ENSG00000165175	308.963	-2.08185	0.221759	-9.38789	6.12162e-21	5.68361e-17	158.279	168.563	120.15	214.475	208.743	179.074	443.875	569.373	540.395	1242.23	1000.03	637.755
TSC22D3	3	ENSG00000157514	2608.02	2.47665	0.280149	8.8405	9.52931e-19	5.89833e-15	3866.39	4875.56	3298.12	1854.45	3203.8	3927.56	790.614	556.175	395.062	767.508	794.624	473.761
GPR157	4	ENSG00000180758	349.044	-1.02058	0.118709	-8.59728	8.16286e-18	3.7894e-14	258.003	194.128	166.494	274.052	281.399	214.286	463.548	422.316	544.489	407.442	526.535	441.873
GCAT	5	ENSG00000100116	342.979	-1.26392	0.150835	-8.37951	5.31495e-17	1.97387e-13	281.791	232.474	145.038	228.557	257.18	194.165	502.894	404.406	496.386	587.475	629.72	592.201
CCNG2	6	ENSG00000138764	340.29	1.91514	0.231511	8.27235	1.31348e-16	3.48428e-13	495.878	595.964	784.408	271.885	507.441	336.016	102.054	158.369	153.521	113.705	124.401	141.217
ARRDC2	7	ENSG00000105643	561.833	2.2207	0.267922	8.28861	1.14583e-16	3.48428e-13	633.114	937.884	717.467	444.115	720.797	695.17	197.961	99.923	166.827	168.662	151.403	105.913
HMOX2	8	ENSG00000103415	778.313	-0.98819	0.119876	-8.24342	1.6736e-16	3.88463e-13	701.732	562.411	422.241	557.852	727.717	712.273	1313.18	1188.71	1086.93	1247.91	1422.42	1042.05
PIK3R1	9	ENSG00000145675	7773.07	1.74775	0.213112	8.20107	2.38256e-16	4.42418e-13	10322	9651.25	8193.37	9013.37	10718.5	7009.05	1923.05	3450.17	3829.85	1716.94	3536.27	1891.63
FUNDC2	10	ENSG00000165775	1085.8	-0.89522	0.109037	-8.21024	2.20754e-16	4.42418e-13	764.86	672.656	714.892	1013.88	989.51	888.329	1564.01	1484.71	1563.87	1604.19	1773.44	1378.01
RRAD	11	ENSG00000166592	1229.36	-2.80088	0.343359	-8.1573	3.42605e-16	5.78348e-13	505.027	673.455	348.435	322.796	867.263	383.299	5480.2	1319.74	1595.6	5692.82	3029.02	4485.92
RP11-434D9.1	12	ENSG00000249364	48.4125	3.9274	0.484426	8.10734	5.17386e-16	7.57467e-13	143.64	90.2733	72.09	111.57	88.8022	55.3319	2.45914	1.88534	12.2817	2.84262	11.5722	5.69424
CCDC168	13	ENSG00000175820	63.8699	2.72901	0.336734	8.10435	5.30296e-16	7.57467e-13	165.598	144.597	60.9332	179.812	102.641	122.736	28.2801	17.9107	21.493	17.0557	21.2157	11.3885
TEAD2	14	ENSG00000074219	176.126	-0.981372	0.121487	-8.07801	6.58318e-16	8.73165e-13	118.023	150.189	112.426	123.486	155.692	156.942	260.669	304.482	222.094	261.521	289.305	271.046
FOXO3	15	ENSG00000118689	1984.12	1.45251	0.182155	7.97405	1.53561e-15	1.90099e-12	2333.01	2956.65	3227.74	2071.09	2190.07	2323.94	822.583	920.989	1070.56	967.439	1002.92	733.419
LMNA	16	ENSG00000160789	2199.3	-1.18229	0.148429	-7.96538	1.64715e-15	1.91162e-12	1035.67	1159.17	1864.04	1108.12	1816.41	2093.56	3364.11	3545.38	2797.16	3617.71	3642.35	3628.37
MTURN	17	ENSG00000180354	685.412	1.14682	0.147375	7.78162	7.16012e-15	7.82095e-12	993.587	1037.74	633.362	1057.21	834.971	701.207	497.976	438.342	389.944	394.177	276.768	379.237
SLCO5A1	18	ENSG00000137571	553.548	-2.05751	0.267782	-7.68352	1.54774e-14	1.59667e-11	340.345	274.814	390.487	392.121	339.063	382.293	1889.85	1277.32	327.512	2319.58	970.136	2036.26
C9orf69	19	ENSG00000238227	224.136	-0.819302	0.108452	-7.5545	4.20481e-14	4.10943e-11	185.726	163.77	174.217	212.309	207.59	198.189	312.311	346.903	318.301	333.534	319.2	378.098
PTP4A3	20	ENSG00000184489	3851.15	-1.00597	0.13335	-7.54379	4.56508e-14	4.23845e-11	2819.74	2666.66	2663.9	3425.1	3670.87	2045.27	5128.54	4780.28	5261.69	5679.56	6695.48	7174.75
PRELP	21	ENSG00000188783	1139.53	2.87485	0.382844	7.50918	5.94989e-14	5.02197e-11	1853.6	2757.73	1476.13	1331.26	882.256	2341.04	169.681	175.337	540.395	218.882	168.761	177.66
ZNF117	22	ENSG00000152926	140.291	1.10277	0.146848	7.50962	5.92978e-14	5.02197e-11	183.896	190.133	243.733	194.977	227.195	165.996	98.3657	95.2097	58.3381	115.6	92.5776	101.358
GPT	23	ENSG00000167701	172.126	-1.39157	0.185471	-7.50289	6.24263e-14	5.03997e-11	126.257	141.402	98.6946	123.486	128.014	101.61	190.583	248.865	455.447	290.895	416.599	283.573
SNRNP25	24	ENSG00000161981	363.023	-0.975337	0.130996	-7.44553	9.65529e-14	7.17157e-11	279.961	261.233	191.382	251.304	301.005	266.599	563.143	443.055	555.748	493.669	529.428	462.373
TMEM147	25	ENSG00000105677	329.151	-0.811348	0.108965	-7.44591	9.62755e-14	7.17157e-11	255.258	278.01	223.136	276.218	271.02	278.672	485.681	501.501	391.991	457.662	482.175	455.539
PKIA	26	ENSG00000171033	2937.15	-1.02654	0.138406	-7.41692	1.19875e-13	8.56141e-11	2450.11	1957.25	1646.91	2518.46	2425.34	1711.27	3123.11	3421.89	5142.97	4854.25	4284.61	5057.63
DDIT4	27	ENSG00000168209	328.231	2.23414	0.306173	7.29697	2.94316e-13	2.02413e-10	438.239	489.713	505.488	328.212	478.609	420.523	114.35	95.2097	66.526	90.9639	123.437	75.164
CYC1	28	ENSG00000179091	3244.36	-1.01772	0.139749	-7.28252	3.27652e-13	2.12814e-10	2425.41	2101.85	1670.94	2463.21	3086.16	2244.46	4658.84	4372.1	5388.6	4169.18	5733.06	3999.64
NDUFV2P1	29	ENSG00000267809	605.664	-0.916303	0.125856	-7.28059	3.32361e-13	2.12814e-10	471.176	421.009	288.36	477.695	529.353	436.619	796.762	746.595	850.509	796.882	994.245	759.612
NDUFB11	30	ENSG00000147123	1007.42	-0.84006	0.115799	-7.25446	4.03259e-13	2.49604e-10	800.542	758.935	514.928	851.401	905.321	811.87	1370.97	1338.59	1511.67	1360.67	1475.46	1245.9
NPPC	31	ENSG00000163273	10.7359	-4.99775	0.689502	-7.24835	4.21886e-13	2.5271e-10	1.82981	0.798879	0	0	1.15328	5.03018	34.428	16.9681	50.1503	58.7475	46.2888	70.6086
RAB9A	32	ENSG00000123595	254.684	-0.802848	0.110876	-7.24093	4.45613e-13	2.58581e-10	177.492	234.87	212.837	209.059	239.881	221.328	391.004	378.011	262.01	366.698	434.922	427.068
GUCD1	33	ENSG00000138867	2021.18	-0.937252	0.1299	-7.21519	5.38606e-13	3.03072e-10	1531.55	1655.28	998.103	1490.49	1725.3	1678.07	2923.92	2960.93	2709.14	2525.2	3824.61	2436
CLEC4E	34	ENSG00000166523	30.6396	3.37268	0.467731	7.21074	5.56491e-13	3.03926e-10	84.1712	54.3238	102.127	28.1634	23.0655	23.1388	3.68871	2.82801	4.0939	14.2131	1.9287	3.41655
LTBP3	35	ENSG00000168056	735.908	0.875011	0.121743	7.18738	6.60483e-13	3.50415e-10	971.629	839.622	1000.68	893.646	683.892	798.792	501.665	395.921	533.231	484.193	392.49	525.009
ZC3H13	36	ENSG00000123200	1324.26	0.625409	0.0872006	7.17208	7.38688e-13	3.8102e-10	1371.44	1414.02	1399.75	1551.15	1642.26	1435.61	1084.48	954.925	1134.01	842.364	793.66	905.385
MAP2	37	ENSG00000078018	465.068	1.58188	0.221439	7.14361	9.09093e-13	4.56242e-10	865.5	736.566	647.952	661.84	387.5	588.531	254.521	191.362	302.949	166.767	238.194	145.773
SLITRK4	38	ENSG00000179542	133.06	3.55063	0.499181	7.11292	1.13615e-12	5.55188e-10	232.386	635.907	220.561	340.127	98.0284	135.815	23.3618	30.1654	17.3991	27.4787	17.3583	26.1935
STEAP3	39	ENSG00000115107	137.735	-1.46952	0.207234	-7.0911	1.3305e-12	6.33487e-10	101.554	53.5249	108.993	127.819	111.868	72.4345	234.848	263.948	165.803	320.269	285.448	320.016
TNIP2	40	ENSG00000168884	200.834	-0.741632	0.106108	-6.98938	2.76094e-12	1.20527e-09	164.683	190.133	178.509	172.23	167.225	200.201	275.424	313.909	276.339	305.108	309.556	314.322
ESRRA	41	ENSG00000173153	1051.61	-0.966917	0.138349	-6.98898	2.76886e-12	1.20527e-09	779.499	852.404	556.981	855.734	832.665	798.792	1502.54	1799.56	1094.1	1330.35	2118.68	1290.32
IRF2BPL	42	ENSG00000119669	503.353	-0.998587	0.142879	-6.98903	2.76799e-12	1.20527e-09	397.984	357.898	334.703	329.295	547.806	354.124	932.015	719.257	493.316	786.459	845.735	858.692
IDH2	43	ENSG00000182054	7453.63	-1.31091	0.187598	-6.98786	2.79104e-12	1.20527e-09	4776.72	4698.21	3792.45	5260.06	6868.91	4309.86	11051.4	8098.48	15810.7	12978.5	14037.1	11718.8
FAM219B	44	ENSG00000178761	314.015	-0.841588	0.120795	-6.96707	3.23607e-12	1.3657e-09	236.96	213.301	216.27	210.142	299.852	261.569	490.599	376.125	387.897	419.761	483.139	415.68
COX7B	45	ENSG00000131174	2660.29	-0.914105	0.13171	-6.94027	3.91346e-12	1.61487e-09	1880.13	1688.83	1360.27	2451.3	2448.4	1973.84	4074.8	3346.48	3866.69	3812.9	3760.96	3369.85
MRPL51	46	ENSG00000111639	772.823	-0.848805	0.122649	-6.92063	4.49648e-12	1.81511e-09	624.88	575.992	410.226	636.926	754.242	528.169	1149.65	1144.4	1005.05	969.334	1109	973.716
ENAM	47	ENSG00000132464	186.452	1.29731	0.188137	6.89559	5.36399e-12	2.11923e-09	274.471	225.284	168.21	244.805	235.268	254.527	68.856	119.719	137.146	66.3278	90.6489	86.5525
NDUFB6	48	ENSG00000165264	393.858	-0.900712	0.13142	-6.8537	7.19663e-12	2.72723e-09	286.365	294.786	233.434	300.049	365.588	310.865	576.669	464.736	584.405	489.879	717.476	505.649
TMED1	49	ENSG00000099203	85.0279	-0.830958	0.12123	-6.85438	7.16245e-12	2.72723e-09	73.1924	65.5081	59.2168	83.407	72.6563	60.3621	125.416	106.522	113.606	128.866	121.508	138.94
IP6K2	50	ENSG00000068745	467.883	1.09735	0.160792	6.82468	8.81236e-12	3.27273e-09	544.368	645.494	605.041	352.043	637.761	516.096	284.031	289.4	256.893	240.675	245.909	226.631
LAP3	51	ENSG00000002549	289.851	-1.01588	0.149039	-6.81619	9.34866e-12	3.40383e-09	247.024	204.513	211.979	243.722	209.896	230.382	411.906	417.603	394.038	533.465	583.432	381.514
FAM214A	52	ENSG00000047346	678.026	1.10685	0.162932	6.79333	1.09571e-11	3.91273e-09	795.967	993.006	994.67	701.919	909.934	709.255	528.715	345.017	497.409	292.79	420.456	288.129
MRPS36	53	ENSG00000134056	507.647	-0.760013	0.112055	-6.78248	1.18131e-11	4.13883e-09	398.898	405.032	308.099	452.781	460.157	407.444	788.155	569.373	669.353	747.61	746.407	593.34
C6orf106	54	ENSG00000196821	1879.92	-0.695092	0.102644	-6.7719	1.27106e-11	4.23803e-09	1443.72	1462.75	1294.19	1877.2	1832.55	1486.92	2552.59	2453.77	2287.47	2396.33	2884.37	2630.74
ZNF708	55	ENSG00000182141	259.085	0.802538	0.118524	6.7711	1.2781e-11	4.23803e-09	307.408	330.736	375.898	313.047	223.735	294.768	157.385	163.082	203.672	175.295	160.082	201.576
SEZ6L	56	ENSG00000100095	74.9869	3.66894	0.541559	6.77479	1.24591e-11	4.23803e-09	127.172	150.988	133.881	307.631	21.9122	56.338	12.2957	2.82801	9.21129	14.2131	9.6435	14.805
RILP	57	ENSG00000167705	435.478	-0.932015	0.137739	-6.76654	1.319e-11	4.29693e-09	365.047	294.786	242.016	366.124	387.5	326.961	416.825	541.093	911.917	606.426	681.795	616.117
GDE1	58	ENSG00000006007	1345.7	-0.761555	0.113299	-6.72163	1.79706e-11	5.7534e-09	1027.44	969.839	728.624	1180.7	1288.21	1010.06	1731.24	1571.43	1666.22	1784.22	1764.76	1992.99
RNF7	59	ENSG00000114125	444.408	-0.627626	0.0936805	-6.69964	2.0893e-11	6.57562e-09	394.324	442.579	287.502	366.124	389.807	352.112	634.459	537.322	569.053	542.941	576.681	592.201
CHPT1	60	ENSG00000111666	1261.35	-0.745228	0.111525	-6.68219	2.35399e-11	7.28522e-09	957.905	893.945	879.669	991.135	1081.77	1124.75	2043.55	1279.2	1625.28	1605.13	1953.77	1429.26
ADCK3	61	ENSG00000163050	3344.66	-1.19423	0.178999	-6.6717	2.52859e-11	7.69727e-09	2742.88	2303.17	1661.5	1818.71	3339.88	2357.14	4574	4313.66	6749.83	5451.2	7092.79	4359.51
COX17	62	ENSG00000138495	586.637	-1.02329	0.153489	-6.6669	2.61264e-11	7.82486e-09	527.9	516.875	398.211	491.776	415.179	443.662	967.672	942.67	1178.02	894.478	706.868	990.798
H2AFZ	63	ENSG00000164032	269.511	-1.03644	0.155779	-6.65328	2.86627e-11	8.44822e-09	203.109	207.708	175.076	226.39	256.027	207.243	421.743	504.329	281.456	462.4	498.569	443.012
PDCD5	64	ENSG00000105185	406.02	-0.745443	0.112336	-6.63586	3.22624e-11	9.36065e-09	344.919	292.39	246.307	334.711	386.347	328.974	579.128	606.137	451.353	523.99	567.038	506.788
TIMP2	65	ENSG00000035862	1451.44	0.963342	0.145278	6.63101	3.33405e-11	9.52462e-09	1832.55	1958.05	1773.93	1689.8	1650.34	1852.11	876.684	834.263	1039.85	794.987	840.913	1132.02
ATP5G3	66	ENSG00000154518	5269.21	-0.857542	0.129584	-6.61766	3.6494e-11	1.01632e-08	4272.6	3806.66	2765.17	4319.83	4730.73	3512.07	7930.73	5947.31	6958.61	6872.51	8351.27	6346.8
MRPL41	67	ENSG00000182154	1447.93	-1.15426	0.174439	-6.61694	3.66706e-11	1.01632e-08	1122.59	927.498	696.87	1092.96	1157.89	881.287	1780.42	1769.39	2881.09	1813.59	3141.85	1693.47
EIF2B3	68	ENSG00000070785	499.647	-0.579519	0.087775	-6.60232	4.04767e-11	1.10531e-08	392.494	378.669	363.883	491.776	438.245	421.529	628.311	546.749	603.851	680.334	633.578	614.978
PLEKHJ1	69	ENSG00000104886	292.508	-0.800341	0.121288	-6.5987	4.14773e-11	1.11622e-08	236.045	231.675	205.113	268.636	236.421	254.527	431.579	426.087	337.747	317.426	519.785	460.095
NDUFS4	70	ENSG00000164258	1056.3	-0.58763	0.0891419	-6.59208	4.33711e-11	1.13912e-08	841.712	733.371	790.415	897.979	918.007	869.214	1434.91	1168.91	1255.81	1264.02	1341.41	1119.49
CD14	71	ENSG00000170458	250.898	-2.61378	0.396542	-6.59145	4.35553e-11	1.13912e-08	92.4054	59.9159	200.822	147.316	76.1162	202.213	338.132	908.734	628.414	1019.55	778.23	1093.29
TMEM26	72	ENSG00000196932	11.4357	-3.74751	0.57036	-6.57043	5.01696e-11	1.27618e-08	2.74471	1.59776	2.57464	2.16642	1.15328	7.04225	14.7549	34.8788	67.5494	30.3213	33.7522	50.1093
STAT3	73	ENSG00000168610	3471.62	-1.30372	0.19849	-6.56819	5.09319e-11	1.27618e-08	2677.01	2542.83	2780.61	2509.79	2824.37	3434.6	11733.8	5672.99	3496.19	9147.56	4871.89	6476.63
CRLS1	74	ENSG00000088766	958.25	-0.874799	0.133223	-6.5664	5.15446e-11	1.27618e-08	668.795	706.209	594.742	834.07	856.883	621.73	1088.17	1201.9	1367.36	1175.9	1741.62	1270.96
PSMA7	75	ENSG00000101182	1261.06	-0.620738	0.0945261	-6.56685	5.13924e-11	1.27618e-08	1112.52	1125.62	824.744	1180.7	1225.93	1149.9	1915.67	1610.08	1621.19	1549.23	1850.59	1627.41
ZBTB16	76	ENSG00000109906	3119.92	2.1771	0.332232	6.55295	5.64103e-11	1.37827e-08	3631.26	4424.99	6132.8	3348.2	3126.53	4266.6	1486.55	1003.94	663.213	856.577	1237.26	265.352
NKX2-5	77	ENSG00000183072	1062.19	-1.06877	0.164116	-6.51231	7.4005e-11	1.78467e-08	752.052	604.751	643.661	1019.3	886.869	935.613	1297.2	1912.68	1528.05	1545.44	2111.93	1753.83
RARRES1	78	ENSG00000118849	97.1319	-2.41151	0.37073	-6.50477	7.78141e-11	1.85248e-08	33.8515	67.9047	78.9557	34.6626	43.8245	52.3138	207.797	165.91	216.977	731.501	85.8271	252.824
ANTXR1	79	ENSG00000169604	1025.09	1.17468	0.180875	6.49442	8.3354e-11	1.9284e-08	1662.38	1556.22	1092.51	1152.53	1096.76	1337.02	672.575	505.271	627.391	546.731	519.785	628.644
SELK	80	ENSG00000113811	687.132	-1.10868	0.170653	-6.49671	8.20982e-11	1.9284e-08	475.75	499.299	375.898	586.015	576.638	545.271	1670.99	867.257	687.776	1444.05	892.988	1031.8
FDX1	81	ENSG00000137714	420.235	-0.696613	0.107295	-6.49253	8.44059e-11	1.9284e-08	365.962	294.786	258.322	398.62	375.968	347.082	563.143	550.519	526.067	514.515	593.075	552.342
PSMB3	82	ENSG00000277791	634.294	-0.769792	0.11859	-6.4912	8.51573e-11	1.9284e-08	519.666	514.478	404.219	593.598	619.309	515.09	901.275	955.868	732.809	1017.66	896.845	887.163
COQ9	83	ENSG00000088682	1541.15	-0.745722	0.114924	-6.48884	8.65024e-11	1.93526e-08	1349.48	1171.96	870.229	1238.11	1351.64	1153.92	1839.44	1774.11	2340.69	1863.81	2407.02	1733.33
MCUR1	84	ENSG00000050393	284.991	-0.646148	0.0996308	-6.48542	8.84824e-11	1.95599e-08	258.003	222.887	202.539	264.303	288.319	219.316	360.264	409.119	328.536	366.698	380.918	424.791
TMEM70	85	ENSG00000175606	274.075	-1.2337	0.190829	-6.46497	1.01321e-10	2.21344e-08	159.193	242.859	149.329	184.145	259.487	207.243	826.272	404.406	288.62	490.826	426.243	391.764
NDUFS7	86	ENSG00000115286	736.292	-0.765169	0.118554	-6.45419	1.08798e-10	2.34916e-08	590.114	496.104	435.973	563.268	719.644	531.187	965.213	745.652	1102.28	853.734	1174.58	821.11
ECSIT	87	ENSG00000130159	1038.84	-0.821349	0.127356	-6.44925	1.12408e-10	2.3992e-08	827.074	791.689	503.772	836.236	953.759	798.792	1295.97	1364.04	1470.74	1367.3	1710.76	1108.1
NDUFB1	88	ENSG00000183648	1211.36	-0.90097	0.139817	-6.44391	1.16438e-10	2.45696e-08	865.5	768.521	598.175	988.969	1194.79	864.184	1721.4	1304.66	1532.14	1727.37	1984.63	1580.72
CD59	89	ENSG00000085063	9753.67	-0.738194	0.11459	-6.44206	1.17859e-10	2.45902e-08	7690.69	8237.24	6500.97	9901.6	9771.7	9958.74	16927.5	14750	12072.9	15407	12091	15588.6
HINT1	90	ENSG00000169567	785.76	-0.863835	0.134301	-6.4321	1.25853e-10	2.59662e-08	612.071	576.79	462.577	669.422	799.22	687.122	1086.94	1206.62	1228.17	1132.31	1286.44	979.41
PSMB6	91	ENSG00000142507	1030.82	-0.693368	0.107852	-6.42886	1.28568e-10	2.62349e-08	855.436	790.091	654.817	943.474	1073.7	854.124	1364.82	1430.03	1321.31	1401.41	1475.46	1359.79
EHD1	92	ENSG00000110047	483.098	-0.560507	0.0873141	-6.41944	1.3678e-10	2.76072e-08	386.09	392.249	412.801	428.95	510.901	412.474	689.789	674.952	533.231	593.16	635.506	618.395
TRMT2B	93	ENSG00000188917	263.806	-0.636118	0.099165	-6.41475	1.41058e-10	2.76918e-08	238.79	218.094	165.635	259.97	222.582	227.364	335.673	288.457	370.498	340.167	391.526	339.377
RPS24	94	ENSG00000138326	1728.44	-0.640514	0.0998191	-6.41675	1.39215e-10	2.76918e-08	1291.85	1464.34	1178.33	1463.41	1505.02	1414.49	1978.38	2524.47	1896.5	2087.43	2109.03	2365.39
NDUFAB1	95	ENSG00000004779	2403.32	-0.984233	0.153449	-6.41408	1.41673e-10	2.76918e-08	1630.36	1557.01	1182.62	1891.28	2328.46	1660.96	3596.49	2725.26	3559.65	3260.49	4350.18	2778.79
PPP1R14B	96	ENSG00000173457	114.82	-1.25971	0.196621	-6.40681	1.48597e-10	2.87426e-08	95.1501	98.2621	65.2243	86.6566	125.707	76.4587	164.763	320.508	126.911	212.249	223.729	258.519
ABCG2	97	ENSG00000118777	160.408	1.98333	0.309657	6.40493	1.50443e-10	2.87998e-08	153.704	190.133	216.27	261.053	144.159	190.141	47.9533	65.9869	25.5869	65.3803	34.7166	52.387
WASF2	98	ENSG00000158195	927.373	0.847838	0.132745	6.38696	1.69213e-10	3.18485e-08	1131.74	1199.12	1478.7	916.394	1115.22	1031.19	684.871	666.468	691.87	588.423	571.859	617.256
DCAF11	99	ENSG00000100897	498.937	-0.554433	0.0868248	-6.38566	1.70663e-10	3.18485e-08	466.601	413.819	376.756	445.198	463.617	404.426	521.338	648.557	641.72	567.577	758.943	628.644
BAIAP2	100	ENSG00000175866	334.221	1.58925	0.248908	6.3849	1.71515e-10	3.18485e-08	376.941	399.439	321.83	173.313	523.587	334.004	115.58	116.891	138.169	126.023	113.793	96.8021
PSME2	101	ENSG00000100911	184.22	-0.88336	0.138536	-6.37638	1.81329e-10	3.33375e-08	129.916	127.821	151.904	150.566	178.758	164.99	268.046	318.623	192.414	328.797	310.521	242.575
AP1S2	102	ENSG00000182287	1435	-0.896104	0.140613	-6.37284	1.85556e-10	3.37751e-08	1360.46	989.012	1556.8	1404.92	1050.63	1270.62	2422.25	2054.08	1682.59	3134.46	1908.45	3004.28
COX6B1	103	ENSG00000126267	2733.7	-0.686714	0.107781	-6.37137	1.87346e-10	3.37751e-08	2179.3	1839.82	1490.72	2345.14	2561.42	2176.05	3547.31	3074.05	3521.78	3494.53	3479.37	3142.08
HIST1H2BD	104	ENSG00000158373	195.642	-1.06691	0.167581	-6.36656	1.93316e-10	3.45162e-08	143.64	125.424	133.881	146.233	197.21	129.779	279.113	211.158	370.498	299.423	386.704	283.573
TEK	105	ENSG00000120156	917.48	-0.843884	0.132644	-6.36204	1.99089e-10	3.52083e-08	639.518	668.661	759.519	666.173	793.453	859.154	1862.8	915.333	1232.27	1235.59	1295.12	1334.73
COQ3	106	ENSG00000132423	262.244	-0.896391	0.141076	-6.35395	2.09861e-10	3.64198e-08	191.215	151.787	151.904	201.477	244.494	185.11	300.015	320.508	385.851	307.003	470.603	302.934
MICU2	107	ENSG00000165487	1096.46	-0.527065	0.0829449	-6.35439	2.09249e-10	3.64198e-08	920.394	923.504	836.759	938.058	1109.45	911.468	1460.73	1262.24	1295.72	1472.48	1407.95	1220.85
ATP5E	108	ENSG00000124172	1676.7	-0.642334	0.101193	-6.34759	2.18715e-10	3.76049e-08	1541.61	1505.09	923.438	1525.16	1418.53	1418.51	2092.73	2110.64	2074.59	2212.51	2231.51	2279.98
LAMA3	109	ENSG00000053747	297.858	1.10562	0.174424	6.33872	2.31677e-10	3.9468e-08	399.813	374.674	416.234	335.794	396.727	324.949	119.268	160.254	201.625	239.728	179.369	142.356
GALK1	110	ENSG00000108479	97.0189	-1.05884	0.167251	-6.33084	2.43834e-10	4.11613e-08	77.7669	67.9047	68.6571	73.6581	87.6489	90.5432	147.549	105.579	215.953	154.449	167.797	177.66
PLCE1	111	ENSG00000138193	1501.76	1.44417	0.228182	6.32903	2.46704e-10	4.12706e-08	2399.8	2443.77	1333.66	2515.21	1567.3	1192.15	742.661	597.653	573.147	831.941	588.253	875.775
USMG5	112	ENSG00000173915	1002.9	-0.772324	0.122327	-6.31361	2.72593e-10	4.51945e-08	746.562	788.493	568.996	894.73	919.16	758.551	1394.33	1179.28	1367.36	1371.09	1408.91	1260.71
ERCC6	113	ENSG00000225830	156.312	0.605761	0.0961601	6.2995	2.986e-10	4.90681e-08	174.747	168.563	173.359	198.227	169.531	178.068	122.957	79.1843	135.099	116.547	113.793	133.245
NDUFA2	114	ENSG00000131495	285.614	-0.755125	0.119931	-6.29631	3.04821e-10	4.9651e-08	208.598	218.893	147.613	249.138	283.706	208.249	377.478	321.451	358.217	311.741	451.316	394.042
C16orf72	115	ENSG00000182831	1313.34	-0.548329	0.0872954	-6.28131	3.35733e-10	5.42106e-08	1189.38	1086.48	970.64	1155.78	1253.61	1075.45	2187.41	1557.29	1637.56	1397.62	1561.28	1504.42
ZEB1	116	ENSG00000148516	3491.53	0.552588	0.0881954	6.26549	3.71653e-10	5.94933e-08	3987.15	5000.98	4153.76	4234.26	3169.2	3639.84	2928.84	2548.98	2800.23	2677.75	2717.54	2823.21
KANSL1L	117	ENSG00000144445	638.687	0.638151	0.101948	6.25958	3.86013e-10	6.12638e-08	702.647	774.113	772.393	694.336	667.746	759.557	424.202	441.17	519.926	509.777	437.815	476.039
FAM155A	118	ENSG00000204442	101.237	1.78473	0.28573	6.24622	4.20493e-10	6.61707e-08	170.172	225.284	273.77	107.238	62.2769	156.942	24.5914	51.8469	52.1973	72.9606	41.467	45.5539
ROCK1	119	ENSG00000067900	1567.53	0.398333	0.0637891	6.24452	4.25095e-10	6.63327e-08	1616.64	1826.24	1890.65	1649.73	1650.34	1583.5	1368.51	1470.57	1121.73	1399.52	1248.83	1144.54
COX5B	120	ENSG00000135940	4311.38	-0.741551	0.118844	-6.23971	4.38374e-10	6.78348e-08	3852.66	3155.57	2189.3	3845.39	3727.39	3241.45	5777.75	5162.06	5629.12	5426.57	6272.13	5185.18
DCXR	121	ENSG00000169738	582.575	-0.680689	0.109244	-6.2309	4.63762e-10	7.11703e-08	512.347	452.964	368.174	532.938	473.996	400.402	734.054	749.423	803.429	637.695	770.515	694.698
SLC25A46	122	ENSG00000164209	1427.27	-0.571706	0.0917889	-6.22848	4.70969e-10	7.15354e-08	1205.84	1263.03	956.05	1331.26	1351.64	1177.06	1925.51	1902.31	1599.69	1787.06	1931.59	1675.25
AVEN	123	ENSG00000169857	220.788	-0.754939	0.121226	-6.22753	4.73846e-10	7.15354e-08	188.47	182.943	180.225	239.389	149.926	211.267	344.28	340.304	322.395	308.898	316.307	312.045
IFRD2	124	ENSG00000214706	363.155	-0.925224	0.148608	-6.22593	4.78699e-10	7.16851e-08	251.599	274.015	205.113	321.713	358.669	305.835	649.213	559.003	422.696	449.134	695.296	479.455
RPLP0	125	ENSG00000089157	1153.25	-0.920605	0.147919	-6.22369	4.85603e-10	7.21374e-08	953.331	920.308	663.399	995.468	918.007	1018.11	1461.96	2615.91	1349.97	1634.51	1251.73	2033.98
PPP1R10	126	ENSG00000204569	527.014	0.650166	0.10457	6.21752	5.05072e-10	7.4434e-08	758.456	587.176	729.482	575.183	554.725	561.368	473.385	416.66	447.259	401.757	374.168	289.268
COA6	127	ENSG00000168275	137.024	-0.913004	0.146885	-6.21578	5.10716e-10	7.44387e-08	109.789	83.8823	91.8289	107.238	153.386	93.5613	201.65	209.273	177.061	192.351	213.121	203.854
PRDX5	128	ENSG00000126432	1734.15	-0.779259	0.125383	-6.21504	5.13121e-10	7.44387e-08	1257.08	1274.21	870.229	1415.75	1679.17	1419.52	2398.89	1962.64	2340.69	2142.39	2602.78	2130.79
UACA	129	ENSG00000137831	1792.44	0.685289	0.110305	6.2127	5.20822e-10	7.497e-08	1997.24	2678.64	2170.42	2296.4	1651.49	1712.27	1181.62	1167.03	1781.87	1106.73	1190.97	1352.95
GPR128	130	ENSG00000144820	33.9428	7.605	1.22681	6.19898	5.68286e-10	8.11731e-08	1.82981	2.39664	1.71643	487.444	3.45983	504.024	1.22957	0	1.02348	0.947541	1.9287	0
ETNPPL	131	ENSG00000164089	127.54	-3.40584	0.550291	-6.18915	6.04882e-10	8.57408e-08	20.1279	24.7652	18.8807	25.997	87.6489	56.338	638.147	148.942	191.39	1041.35	235.301	214.104
COLGALT2	132	ENSG00000198756	352.148	1.22035	0.197281	6.18585	6.17671e-10	8.68904e-08	481.24	648.69	550.115	456.03	245.648	413.48	145.089	171.566	208.789	210.354	240.123	224.353
PPP1CC	133	ENSG00000186298	2256.96	-0.821675	0.132969	-6.17943	6.43323e-10	8.98185e-08	1655.06	1693.62	1388.59	1708.22	2218.9	1981.89	4479.33	2766.74	2379.58	3237.75	3219.96	2730.96
FIS1	134	ENSG00000214253	1048.99	-0.665687	0.107794	-6.17554	6.59362e-10	9.13709e-08	892.032	850.806	592.168	998.718	987.204	864.184	1291.05	1268.83	1491.2	1228.96	1473.53	1464.56
SERPINB1	135	ENSG00000021355	383.132	-1.16897	0.189338	-6.17398	6.65912e-10	9.15864e-08	326.621	329.138	290.076	279.468	318.304	329.98	1436.14	532.609	381.757	658.541	517.856	691.281
EGFR	136	ENSG00000146648	1399.71	1.39374	0.225786	6.17283	6.70782e-10	9.15864e-08	1656.89	2413.41	1957.59	1060.46	1952.49	1463.78	884.061	556.175	839.25	474.718	747.371	497.677
C17orf85	137	ENSG00000074356	403.303	0.538632	0.0872904	6.17057	6.80424e-10	9.22247e-08	462.027	447.372	404.219	456.03	468.23	410.462	306.163	365.756	290.667	277.629	297.02	283.573
RP5-965F6.2	138	ENSG00000231246	384.172	2.34558	0.380666	6.16178	7.19327e-10	9.60003e-08	506.857	662.27	780.117	291.383	297.545	547.283	146.319	68.8149	119.747	90.0164	156.225	26.1935
GTF3A	139	ENSG00000122034	1110.1	-0.920927	0.149536	-6.15855	7.34129e-10	9.60003e-08	836.223	803.672	629.071	1120.04	1171.73	792.756	1710.33	1672.3	1753.21	1590.92	1835.16	1565.92
MKL2	140	ENSG00000186260	1034.42	1.04272	0.169298	6.15909	7.31664e-10	9.60003e-08	1220.48	1242.26	1198.07	983.553	1217.86	1076.46	606.178	553.347	734.856	407.442	618.148	448.706
FAM96B	141	ENSG00000166595	497.814	-0.749044	0.121579	-6.16098	7.2296e-10	9.60003e-08	411.707	391.451	323.547	449.531	484.376	450.704	881.602	800.327	539.372	746.662	595.968	652.56
UQCRFS1	142	ENSG00000169021	2021.35	-0.840798	0.136476	-6.16077	7.23937e-10	9.60003e-08	1472.08	1348.51	1009.26	1566.32	1982.48	1476.86	2735.8	2379.3	2895.41	2533.72	3199.71	2108.01
DRAP1	143	ENSG00000175550	446.556	-0.772539	0.125507	-6.15537	7.49029e-10	9.72638e-08	403.473	356.3	291.793	402.953	400.186	412.474	646.754	819.18	557.795	585.58	578.61	681.032
CD160	144	ENSG00000117281	25.3252	1.66652	0.270828	6.15342	7.58274e-10	9.77805e-08	34.7664	39.1451	50.6346	31.413	27.6786	34.2052	14.7549	11.312	9.21129	11.3705	13.5009	9.11079
FKBP5	145	ENSG00000096060	5478.66	2.36786	0.38521	6.14693	7.89987e-10	1.01167e-07	8002.67	8792.46	9671.21	3846.47	8948.26	6689.13	2514.47	1562.95	1359.18	1384.36	1663.5	417.957
FAM96A	146	ENSG00000166797	331.988	-0.667693	0.108743	-6.14013	8.24549e-10	1.0487e-07	268.982	289.993	259.181	294.633	296.392	240.442	361.494	458.138	442.142	354.38	585.36	414.541
PKM	147	ENSG00000067225	9889.43	-0.70092	0.11426	-6.13444	8.54602e-10	1.07224e-07	8673.3	7306.54	6354.22	8737.15	8838.7	8032.19	10501.8	12568.6	12237.7	13228.6	15580	13807.4
PTPN9	148	ENSG00000169410	320.574	0.78439	0.127866	6.13448	8.54368e-10	1.07224e-07	398.898	441.78	372.465	297.882	430.172	331.992	254.521	218.699	175.014	228.357	204.442	241.436
RPS6KA4	149	ENSG00000162302	205.308	-0.570297	0.0931664	-6.12128	9.28265e-10	1.15684e-07	156.449	196.524	157.911	192.811	178.758	188.129	234.848	307.31	227.212	270.049	248.802	298.378
UNQ6494	150	ENSG00000237372	34.0149	4.00257	0.654548	6.11501	9.6552e-10	1.19525e-07	64.0433	78.2901	28.3211	25.997	34.5983	32.1931	3.68871	4.71335	3.07043	0.947541	2.89305	1.13885
LAMB1	151	ENSG00000091136	3546.91	0.999126	0.163426	6.11363	9.73875e-10	1.19604e-07	5008.19	6736.94	4729.62	3217.13	4697.29	3744.46	3171.06	2149.29	1915.95	2313.89	1969.2	2560.13
SLC16A9	152	ENSG00000165449	109.659	1.86024	0.304319	6.11279	9.79045e-10	1.19604e-07	142.725	218.893	147.613	141.9	89.9555	93.5613	70.0855	23.5668	47.0799	39.7967	11.5722	39.8597
FREM1	153	ENSG00000164946	398.902	1.32041	0.216152	6.10873	1.00429e-09	1.21886e-07	559.922	616.734	703.735	452.781	321.764	483.903	191.813	131.974	245.634	227.41	192.87	268.768
UNC80	154	ENSG00000144406	32.4193	3.6223	0.593374	6.10458	1.0307e-09	1.24279e-07	71.3626	45.5361	53.2093	46.5779	26.5253	62.3742	2.45914	0	7.16433	4.7377	4.82175	5.69424
PRKRA	155	ENSG00000180228	243.06	-0.662211	0.108554	-6.10031	1.05863e-09	1.26824e-07	191.215	207.708	188.807	216.642	215.662	224.346	325.836	357.272	289.644	259.626	368.382	366.709
NDUFS8	156	ENSG00000110717	1445.58	-0.645782	0.105893	-6.09843	1.07112e-09	1.27498e-07	1210.42	1084.08	885.677	1343.18	1386.24	1116.7	1733.69	1712.83	2127.81	1652.51	2115.78	1641.08
NDUFA4	157	ENSG00000189043	4269.14	-0.729149	0.119701	-6.09144	1.119e-09	1.31511e-07	3556.23	3173.15	2403.86	3718.65	3817.34	3520.12	5999.08	4843.44	5854.28	5427.51	6357.96	4979.05
LYPLA1	158	ENSG00000120992	548.692	-0.58711	0.0963705	-6.09221	1.11363e-09	1.31511e-07	449.218	496.104	429.965	489.61	562.798	407.444	748.809	772.99	530.161	776.036	691.439	735.696
GSDMB	159	ENSG00000073605	36.7918	1.24129	0.203858	6.08898	1.13632e-09	1.32706e-07	40.2558	50.3294	61.7914	54.1604	36.9048	51.3078	15.9844	26.3948	25.5869	22.741	17.3583	15.9439
ARID4B	160	ENSG00000054267	761.626	0.446198	0.073498	6.07089	1.27202e-09	1.46709e-07	815.18	951.465	907.132	683.504	834.971	763.581	665.198	559.946	586.452	618.744	599.826	616.117
COQ7	161	ENSG00000167186	468.306	-0.548805	0.0903949	-6.0712	1.26961e-09	1.46709e-07	401.643	361.093	299.517	392.121	468.23	367.203	628.311	539.207	569.053	556.206	549.679	499.955
SLC25A3	162	ENSG00000075415	12019.7	-0.812964	0.133987	-6.06748	1.29934e-09	1.48935e-07	9468.35	9050.5	5966.3	10512.5	11667.7	8526.15	18559.1	13972.3	16471.8	15359.6	19035.3	13556.9
NDUFS5	163	ENSG00000168653	1562.37	-0.865144	0.142645	-6.06503	1.31933e-09	1.49361e-07	1014.63	1135.21	755.228	1267.35	1321.65	1133.8	2368.15	2179.45	1674.41	1662.93	2192.93	1990.71
NDUFB3	164	ENSG00000119013	1123.42	-0.87431	0.144179	-6.06407	1.32719e-09	1.49361e-07	907.585	764.527	526.085	887.147	1049.48	867.202	1647.63	1200.96	1708.18	1590.92	1822.62	1192.37
SLC25A29	165	ENSG00000197119	67.3067	1.33034	0.219358	6.0647	1.32202e-09	1.49361e-07	88.7458	83.0834	91.8289	69.3253	74.9629	64.3863	27.0506	32.9935	49.1269	26.5311	26.0374	26.1935
MAP2K2	166	ENSG00000126934	546.694	-0.532002	0.0878841	-6.05345	1.41777e-09	1.58594e-07	454.708	453.763	419.667	499.359	533.966	528.169	636.918	846.518	740.997	625.377	661.544	657.116
TIMM8B	167	ENSG00000150779	501.523	-1.0037	0.165976	-6.04727	1.47324e-09	1.63812e-07	391.579	349.909	215.412	401.87	449.777	384.305	876.684	636.302	700.058	703.075	756.05	720.891
PSME1	168	ENSG00000092010	579.352	-0.650091	0.107531	-6.04565	1.48813e-09	1.64483e-07	451.963	430.596	496.048	497.192	532.813	585.513	720.529	808.811	574.17	880.265	913.239	794.916
SSBP1	169	ENSG00000106028	593.375	-0.536176	0.0887727	-6.03987	1.54238e-09	1.6947e-07	497.708	529.657	424.816	588.182	530.507	504.024	810.287	777.703	723.598	736.239	719.405	687.865
C14orf166	170	ENSG00000087302	1273.56	-0.571101	0.0946441	-6.0342	1.59756e-09	1.745e-07	1091.48	1068.1	811.87	1169.86	1239.77	1074.45	1632.87	1611.97	1509.63	1722.63	1586.36	1519.22
RANBP6	171	ENSG00000137040	891.184	-0.829614	0.137561	-6.03088	1.63066e-09	1.77074e-07	647.753	631.913	498.622	735.498	876.489	703.219	1449.66	1307.48	817.757	1385.3	1157.22	1151.38
RP11-250B2.6	172	ENSG00000272129	58.9105	-1.17263	0.194488	-6.02933	1.64644e-09	1.77749e-07	36.5962	35.1507	22.3136	46.5779	44.9777	48.2897	55.3307	89.5537	116.676	90.0164	91.6132	77.4417
MRPL32	173	ENSG00000106591	406.24	-0.61894	0.102846	-6.0181	1.76475e-09	1.8942e-07	355.898	313.959	283.211	335.794	357.515	325.955	611.097	526.01	442.142	528.728	507.248	411.124
NDUFB2	174	ENSG00000090266	1413.88	-0.885247	0.147212	-6.01343	1.81634e-09	1.93837e-07	1032.01	1057.72	784.408	1200.19	1367.78	1024.14	2084.12	1633.65	2079.7	2046.69	2426.3	1667.27
SOCS6	175	ENSG00000170677	728.657	-0.66112	0.110004	-6.00998	1.85542e-09	1.96876e-07	531.56	622.327	555.264	717.084	660.827	606.639	1261.54	1073.7	811.617	908.691	963.385	819.971
COX6C	176	ENSG00000164919	3007.32	-0.706572	0.117805	-5.99783	1.99978e-09	2.10988e-07	2467.5	2403.83	1607.43	2527.12	2620.24	2328.97	4371.12	3331.4	3733.64	3663.19	4270.14	3400.6
SSU72	177	ENSG00000160075	668.744	-0.500744	0.0835676	-5.99208	2.0717e-09	2.1664e-07	591.028	627.919	538.958	590.348	685.045	556.338	882.832	972.836	875.072	737.187	876.594	730.002
HNRNPF	178	ENSG00000169813	1000.83	-0.580008	0.0968021	-5.99169	2.07668e-09	2.1664e-07	881.968	950.666	811.87	970.554	911.087	957.746	1450.89	1453.6	994.819	1582.39	1299.94	1414.45
CRTC2	179	ENSG00000160741	120.369	0.850943	0.142156	5.98598	2.15085e-09	2.23123e-07	138.151	150.988	154.479	119.153	139.546	140.845	90.9882	81.0696	77.7842	77.6983	85.8271	54.6647
CDC7	180	ENSG00000097046	23.1698	-2.23725	0.373924	-5.98316	2.18854e-09	2.24524e-07	9.14905	8.78767	17.1643	14.0817	9.2262	21.1267	30.7393	75.4136	29.6808	105.177	31.8235	101.358
CD209	181	ENSG00000090659	98.1231	-1.96676	0.328713	-5.98323	2.18759e-09	2.24524e-07	67.7029	36.7484	91.8289	50.9108	41.5179	112.676	158.615	265.833	172.967	473.77	193.834	304.073
MPST	182	ENSG00000128309	372.974	-0.733353	0.122598	-5.98178	2.20715e-09	2.2519e-07	303.748	276.412	253.173	329.295	332.143	320.925	320.918	507.157	576.217	538.203	586.325	480.594
MRPS15	183	ENSG00000116898	614.345	-0.688031	0.115118	-5.97675	2.2763e-09	2.30976e-07	540.709	432.193	348.435	570.851	584.711	493.963	834.879	768.276	821.851	765.613	883.344	703.808
NDUFV3	184	ENSG00000160194	1062.87	-0.627305	0.105052	-5.97141	2.35216e-09	2.37377e-07	884.713	780.504	605.041	854.651	1058.71	941.649	1393.1	1254.69	1426.73	1186.32	1435.92	1211.73
SEPT11	185	ENSG00000138758	1594.42	0.931764	0.156087	5.96951	2.37971e-09	2.37387e-07	2218.64	2486.11	2435.61	1928.11	2086.27	1983.9	1052.51	1301.83	1008.12	1229.91	892.024	1404.2
LAP3P2	186	ENSG00000213500	70.21	-1.09365	0.183243	-5.96829	2.3976e-09	2.37387e-07	49.4049	53.5249	37.7614	60.6596	56.5105	64.3863	126.646	104.636	79.8311	134.551	147.546	91.1079
FASTK	187	ENSG00000164896	605.967	-0.71714	0.120166	-5.96789	2.4034e-09	2.37387e-07	525.155	592.768	383.622	603.347	460.157	498.993	734.054	788.072	931.363	816.78	789.802	977.132
PPP2R5C	188	ENSG00000078304	2212.37	-0.603065	0.101037	-5.96873	2.39109e-09	2.37387e-07	1970.7	1779.9	1735.31	2106.84	2180.84	2019.11	2829.24	2870.43	2426.66	2763.98	2989.48	4029.25
MRPL52	189	ENSG00000172590	257.771	-0.735932	0.123438	-5.96194	2.49259e-09	2.44894e-07	160.108	206.111	157.911	237.223	223.735	205.231	345.509	378.011	260.986	349.642	370.31	271.046
MAPKAPK3	190	ENSG00000114738	4091.03	-0.92407	0.155097	-5.95801	2.55331e-09	2.49539e-07	2683.42	2659.47	2102.62	3263.71	4208.3	2843.06	4694.5	4881.15	6056.93	4696.96	7395.6	5966.43
EMC4	191	ENSG00000128463	413.602	-0.618633	0.103911	-5.95347	2.62511e-09	2.55213e-07	359.558	358.697	258.322	333.628	420.945	339.034	561.914	547.691	512.762	494.616	496.64	561.452
CTGF	192	ENSG00000118523	1230.34	2.33095	0.391646	5.95169	2.65396e-09	2.56475e-07	2357.71	1648.89	1698.41	2194.58	1257.07	2599.6	497.976	425.144	151.474	328.797	98.3637	835.915
RECK	193	ENSG00000122707	295.891	0.683754	0.114898	5.95096	2.66571e-09	2.56475e-07	329.366	409.825	368.174	303.298	277.939	371.227	201.65	216.814	222.094	218.882	188.048	238.019
CCDC69	194	ENSG00000198624	1637.23	-0.821758	0.138135	-5.94895	2.69872e-09	2.58278e-07	1159.18	1271.02	1341.39	1281.43	1998.63	1427.56	2480.04	2195.48	2170.79	1990.78	2776.36	3369.85
CCND1	195	ENSG00000110092	1704.69	0.675787	0.113613	5.94813	2.71227e-09	2.58278e-07	1994.49	1997.2	1492.43	2472.96	1841.78	1786.72	1195.14	1191.54	1205.65	998.708	1310.55	1350.67
FAM120B	196	ENSG00000112584	864.838	0.766981	0.129195	5.93661	2.90968e-09	2.75663e-07	1017.37	973.034	1240.98	946.724	836.125	900.402	590.194	524.125	747.138	551.469	501.462	563.73
HNRNPH3	197	ENSG00000096746	380.355	1.07544	0.181268	5.93287	2.97683e-09	2.80593e-07	441.899	422.607	447.129	417.035	444.011	456.74	200.42	267.718	192.414	270.997	210.228	103.635
FAT3	198	ENSG00000165323	67.4785	2.79479	0.471382	5.92893	3.04924e-09	2.85966e-07	76.852	265.228	127.874	181.979	53.0507	55.3319	9.83657	16.9681	16.3756	28.4262	10.6078	27.3324
DNAJC27	199	ENSG00000115137	258.407	-0.679003	0.11459	-5.9255	3.1135e-09	2.89073e-07	227.811	202.116	175.934	227.474	246.801	199.195	399.611	276.202	257.916	347.747	385.74	379.237
CBX3	200	ENSG00000122565	541.756	-0.563299	0.0950595	-5.92575	3.10869e-09	2.89073e-07	465.686	481.724	398.211	484.194	493.602	438.631	679.953	717.372	581.334	702.128	626.827	772.139
SLIRP	201	ENSG00000119705	507.599	-0.720797	0.121699	-5.92277	3.16563e-09	2.9245e-07	435.495	386.657	268.621	445.198	441.704	391.348	697.167	661.754	583.381	668.016	729.048	559.175
UGCG	202	ENSG00000148154	528.028	-1.28624	0.217217	-5.92144	3.1914e-09	2.93372e-07	420.856	365.088	413.659	404.037	415.179	497.987	1045.14	746.595	563.935	2029.63	589.218	1162.76
GTF3C6	203	ENSG00000155115	324.65	-0.722394	0.122051	-5.9188	3.24307e-09	2.96653e-07	248.854	282.004	207.688	262.136	329.837	262.575	394.692	460.966	395.062	491.774	442.637	437.318
GNPAT	204	ENSG00000116906	1055.51	-0.452813	0.0766545	-5.9072	3.47979e-09	3.16746e-07	901.181	885.956	738.922	934.808	1037.95	847.082	1147.19	1237.73	1219.98	1161.68	1318.27	1221.98
UGP2	205	ENSG00000169764	4248.55	-0.868948	0.147318	-5.89846	3.66899e-09	3.32339e-07	3418.08	3328.13	2797.78	4154.1	3803.5	3228.37	8442.23	7468.78	4161.45	8258.76	4240.25	5285.4
ECT2	206	ENSG00000114346	112.953	-0.985546	0.167386	-5.88787	3.91203e-09	3.49243e-07	83.2563	104.653	94.4035	75.8245	93.4153	95.5734	130.335	224.356	114.629	256.784	170.69	185.632
C5orf46	207	ENSG00000178776	119.384	1.89388	0.321619	5.88858	3.89525e-09	3.49243e-07	188.47	188.535	151.046	218.808	157.999	175.05	43.035	41.4775	59.3616	37.9016	88.7202	19.3604
RABGGTA	208	ENSG00000100949	165.724	-0.673107	0.114304	-5.88876	3.89114e-09	3.49243e-07	153.704	138.206	114.142	155.982	145.313	124.748	195.502	193.247	238.47	229.305	274.84	190.188
PLA2G16	209	ENSG00000176485	747.215	-0.803128	0.136447	-5.88602	3.95605e-09	3.51483e-07	519.666	460.953	674.556	610.929	685.045	673.038	901.275	784.302	1201.56	1214.75	985.565	1232.23
RFTN2	210	ENSG00000162944	220.495	1.09669	0.186387	5.88391	4.00684e-09	3.543e-07	266.237	328.339	277.203	149.483	306.771	266.599	84.8404	159.311	131.005	144.974	114.758	109.329
NBEAL1	211	ENSG00000144426	1507.96	0.443866	0.0755333	5.87642	4.19224e-09	3.65473e-07	1636.76	1842.21	1557.66	1684.39	1461.2	1865.19	1079.56	1326.34	1216.91	1336.03	1154.33	1272.09
TM4SF1	212	ENSG00000169908	934.661	-1.52673	0.259797	-5.87661	4.18762e-09	3.65473e-07	645.923	526.461	526.085	864.4	666.593	760.563	1958.71	1624.22	2038.76	2045.74	1693.4	2133.06
GLG1	213	ENSG00000090863	2327.28	0.480043	0.0816707	5.87779	4.1579e-09	3.65473e-07	2377.84	2609.94	2682.78	2528.21	2815.14	2673.04	2122.24	1825.95	1702.04	2174.61	1725.22	1696.88
ZNF827	214	ENSG00000151612	324.095	0.931389	0.158548	5.87448	4.24162e-09	3.68049e-07	333.94	452.165	392.204	408.369	245.648	345.07	180.747	221.528	241.54	150.659	162.975	185.632
IRAK1	215	ENSG00000184216	393.303	-0.749225	0.127862	-5.85964	4.63872e-09	4.00634e-07	419.026	370.68	353.584	374.79	403.646	335.01	640.606	759.792	460.564	639.59	622.006	669.643
TIMM50	216	ENSG00000105197	522.589	-0.637783	0.108926	-5.85518	4.76482e-09	4.0962e-07	473.006	420.21	315.823	454.947	513.207	412.474	736.513	795.614	555.748	621.587	722.298	591.062
FAM117B	217	ENSG00000138439	132.606	1.32468	0.226375	5.8517	4.86568e-09	4.16363e-07	117.108	153.385	303.808	115.903	156.845	167.002	65.1673	57.5029	89.0424	72.9606	63.6471	56.9424
BAG2	218	ENSG00000112208	402.522	-0.795568	0.135987	-5.85032	4.90624e-09	4.17908e-07	326.621	329.138	321.83	410.536	326.377	376.257	676.264	661.754	355.146	689.81	532.321	712.919
GAPDH	219	ENSG00000111640	7990.86	-0.610907	0.104493	-5.8464	5.02315e-09	4.25913e-07	7240.56	6232.05	4756.22	7056.02	7401.72	6192.15	9396.38	9562.45	9561.31	9593.85	10861.5	10394.3
UQCRC1	220	ENSG00000010256	7207.38	-0.769354	0.131667	-5.8432	5.12073e-09	4.27357e-07	5784.94	5839.8	3733.23	5646.76	6872.37	5157.94	10586.6	7847.73	10343.3	8891.72	10963.7	7671.28
MRPL36	221	ENSG00000171421	111.755	-0.89296	0.152801	-5.84395	5.09766e-09	4.27357e-07	75.0222	83.8823	53.2093	105.071	113.021	84.507	163.533	147.057	167.85	126.023	189.977	154.883
ACN9	222	ENSG00000196636	137.936	-0.688154	0.117774	-5.843	5.12703e-09	4.27357e-07	99.7246	90.2733	107.277	107.238	115.328	125.754	170.91	174.394	194.46	161.082	174.547	160.578
POMP	223	ENSG00000132963	912.302	-0.626528	0.10723	-5.84283	5.13224e-09	4.27357e-07	802.371	725.382	637.653	750.663	897.248	783.701	1336.54	1102.92	1094.1	1246.02	1224.72	1088.74
NDUFB9	224	ENSG00000147684	1788.82	-0.849326	0.145592	-5.83358	5.42496e-09	4.49714e-07	1255.25	1283.8	888.251	1493.74	1931.74	1312.88	2847.69	2230.36	2724.49	2080.8	2748.4	2072.7
VIMP	225	ENSG00000131871	425.915	-0.809278	0.139085	-5.81859	5.93467e-09	4.87703e-07	399.813	366.685	313.248	361.791	389.807	348.088	831.19	567.487	431.907	715.393	510.141	765.306
PER1	226	ENSG00000179094	1275.99	1.41494	0.243177	5.81856	5.93575e-09	4.87703e-07	1716.36	1530.65	1611.73	1455.83	1628.42	1703.22	786.925	632.532	418.602	546.731	917.097	315.461
MRPL14	227	ENSG00000180992	205.673	-0.871043	0.149961	-5.80848	6.30437e-09	5.1411e-07	159.193	149.39	110.71	202.56	212.203	181.086	354.116	359.157	239.493	268.154	268.089	362.154
ARHGAP1	228	ENSG00000175220	1250.68	0.842916	0.145124	5.80826	6.31251e-09	5.1411e-07	1551.68	1328.54	1271.01	1503.49	1635.34	1078.47	782.007	933.244	863.814	662.331	654.793	768.723
SRRM1	229	ENSG00000133226	408.154	0.827826	0.142601	5.80521	6.42844e-09	5.14524e-07	469.346	436.987	508.063	467.946	365.588	453.722	244.685	258.292	310.113	215.092	270.982	223.214
EPB41L2	230	ENSG00000079819	1712.35	0.755295	0.130058	5.80736	6.34668e-09	5.14524e-07	1877.38	2191.32	2365.24	1280.35	2314.62	1473.84	976.279	1063.33	1405.23	1050.82	1165.9	1153.65
MACROD1	231	ENSG00000133315	230.274	-0.848541	0.146143	-5.80623	6.3897e-09	5.14524e-07	192.13	170.161	133.881	177.646	191.444	168.008	388.544	281.858	342.865	244.465	355.845	245.991
YIF1B	232	ENSG00000167645	170.799	-0.719557	0.123946	-5.8054	6.42114e-09	5.14524e-07	155.534	140.603	140.747	165.731	151.079	136.821	210.257	303.54	205.719	271.944	224.693	245.991
ATP5EP2	233	ENSG00000180389	230.621	-0.922944	0.159133	-5.79982	6.63872e-09	5.29074e-07	172.917	184.541	108.135	197.144	216.816	182.092	320.918	291.285	308.066	310.793	391.526	386.07
AC093609.1	234	ENSG00000230587	31.0091	1.80386	0.311584	5.78933	7.0666e-09	5.60768e-07	68.6179	67.9047	39.4778	21.6642	31.1384	39.2354	18.4436	10.3694	18.4226	4.7377	11.5722	14.805
NDUFS3	235	ENSG00000213619	1150	-0.807978	0.139624	-5.78681	7.17361e-09	5.66838e-07	1054.89	805.27	572.429	889.314	984.897	877.263	1414.01	1514.87	1572.06	1490.48	1847.69	1231.1
FCGBP	236	ENSG00000275395	220.266	-3.39891	0.587968	-5.78077	7.43611e-09	5.8509e-07	43.9154	39.1451	74.6646	217.725	39.2114	67.4044	78.6925	1395.15	898.612	1012.92	724.227	970.299
TMEM126A	237	ENSG00000171202	344.83	-0.697765	0.12078	-5.77713	7.59849e-09	5.95343e-07	294.599	279.608	232.576	305.465	354.055	265.593	502.894	499.615	457.494	487.983	459.03	396.319
GAPDHP1	238	ENSG00000228232	751.828	-0.599482	0.103814	-5.7746	7.7138e-09	6.01839e-07	683.434	601.556	465.152	680.255	679.279	579.476	855.781	894.594	904.753	882.16	982.672	1064.82
NDUFA1	239	ENSG00000125356	2706.79	-0.822956	0.142635	-5.76965	7.94378e-09	6.17188e-07	1946.92	1921.3	1361.99	2206.49	2660.61	2161.97	3804.29	3095.73	3730.57	3603.5	4400.33	3045.28
NDUFB10	240	ENSG00000140990	2164.5	-0.840932	0.145893	-5.76402	8.21313e-09	6.34389e-07	1784.98	1433.19	992.954	1830.62	2073.59	1677.06	3150.16	2493.36	3151.28	2664.48	3553.63	2520.27
TMEM159	241	ENSG00000011638	1140.21	-0.996931	0.172984	-5.76315	8.25601e-09	6.34389e-07	778.584	779.706	572.429	988.969	1105.99	831.991	2098.88	1039.77	1856.59	1494.27	1604.68	1996.4
ANKRD24	242	ENSG00000089847	8.88696	2.97593	0.516393	5.76291	8.26766e-09	6.34389e-07	28.362	32.754	24.8882	8.66566	10.3795	13.0785	0	4.71335	2.04695	5.68524	0.96435	1.13885
APOL2	243	ENSG00000128335	611.991	-0.686854	0.119201	-5.76216	8.30419e-09	6.3457e-07	535.219	524.863	474.592	567.601	492.449	493.963	864.388	596.71	746.114	1040.4	939.277	784.667
SPRED2	244	ENSG00000198369	504.073	0.996022	0.172998	5.75743	8.54058e-09	6.49959e-07	612.071	721.387	732.057	491.776	540.886	473.843	357.805	299.769	311.137	292.79	266.161	265.352
UBL4A	245	ENSG00000102178	716.608	-0.681634	0.118426	-5.75579	8.62354e-09	6.53594e-07	647.753	590.371	463.436	643.425	685.045	614.688	732.824	912.505	856.65	964.596	1270.05	1102.41
EIF3K	246	ENSG00000178982	2563.66	-0.56859	0.0988364	-5.75284	8.77579e-09	6.6243e-07	2308.3	1929.29	1591.13	2334.31	2451.86	2018.11	3296.48	3309.72	3025.4	3017.92	3467.8	2609.1
PCMT1	247	ENSG00000120265	1491.42	-0.550293	0.0957003	-5.75017	8.91547e-09	6.70248e-07	1192.12	1271.02	927.729	1494.83	1500.41	1219.31	1919.36	1877.8	1832.02	1688.52	1948.95	1862.02
FAM43A	248	ENSG00000185112	200.116	-2.38402	0.414656	-5.74938	8.95723e-09	6.70673e-07	154.619	92.6699	74.6646	85.5734	163.765	90.5432	543.47	134.802	245.634	1581.45	177.44	769.862
KIAA1211	249	ENSG00000109265	26.8079	2.63014	0.457733	5.74601	9.13745e-09	6.75989e-07	45.7452	55.9215	48.9182	51.994	10.3795	34.2052	12.2957	3.77068	2.04695	6.63278	5.7861	10.2496
SLC25A4	250	ENSG00000151729	24627.7	-0.769595	0.133928	-5.74632	9.12077e-09	6.75989e-07	19046.5	18235.2	12605.4	20902.7	23045.9	18873.2	36952.3	30045.7	36113.4	28401.6	36234.5	24391.9
PSMA4	251	ENSG00000041357	662.547	-0.625088	0.108762	-5.7473	9.0678e-09	6.75989e-07	563.581	496.104	513.212	618.512	608.929	555.331	802.91	987.918	689.823	817.728	951.813	919.051
NFU1	252	ENSG00000169599	513.409	-0.692216	0.1206	-5.73975	9.48171e-09	6.98674e-07	406.218	377.071	311.532	506.941	490.142	433.601	611.097	700.404	565.982	650.96	777.266	766.445
DCUN1D5	253	ENSG00000137692	256.376	-0.57531	0.100246	-5.73901	9.52344e-09	6.98975e-07	223.237	205.312	219.703	251.304	254.874	228.37	384.856	371.412	298.855	302.265	351.023	348.488
TOMM7	254	ENSG00000196683	1104.92	-0.6973	0.121522	-5.73803	9.57816e-09	7.00224e-07	835.308	750.147	538.958	960.805	1123.29	916.498	1379.58	1306.54	1431.84	1408.99	1399.27	1373.45
ABI3BP	255	ENSG00000154175	940.436	1.40637	0.245509	5.72836	1.01403e-08	7.3553e-07	1632.19	1583.38	1909.53	835.153	694.272	1125.75	441.416	439.284	483.081	521.147	515.927	535.259
RPS19BP1	256	ENSG00000187051	354.723	-0.66786	0.116577	-5.72894	1.01059e-08	7.3553e-07	318.387	312.362	258.322	327.129	366.742	306.841	558.225	538.265	320.348	516.41	557.394	507.927
TRAPPC3	257	ENSG00000054116	368.083	-0.607574	0.106125	-5.72507	1.03391e-08	7.47027e-07	333.94	305.971	260.039	335.794	342.523	308.853	420.513	511.87	437.024	428.288	549.679	522.732
TPI1P1	258	ENSG00000226415	743.28	-0.582425	0.101769	-5.72302	1.04647e-08	7.53174e-07	666.966	593.567	429.965	700.835	676.973	646.881	945.54	957.753	810.593	910.587	987.494	944.106
TNFSF10	259	ENSG00000121858	306.258	-1.47113	0.257243	-5.71885	1.0725e-08	7.57237e-07	193.96	183.742	187.091	199.31	202.976	258.551	366.412	466.622	535.278	540.098	1020.28	466.928
ATP5I	260	ENSG00000169020	1487.47	-0.711647	0.124434	-5.71905	1.0712e-08	7.57237e-07	1156.44	1016.17	798.139	1205.61	1366.63	1049.29	2030.02	1488.48	1657.01	1767.16	2091.67	1756.1
RP11-770G2.2	261	ENSG00000255557	15.7114	2.70838	0.473519	5.71968	1.06724e-08	7.57237e-07	16.4683	29.5585	24.8882	21.6642	23.0655	25.1509	2.45914	0	6.14086	3.79016	6.75045	2.2777
CHKA	262	ENSG00000110721	266.392	1.25236	0.218923	5.72055	1.06182e-08	7.57237e-07	301.919	281.205	620.489	322.796	256.027	263.581	134.023	134.802	165.803	106.125	162.975	156.022
TST	263	ENSG00000128311	375.819	-0.818242	0.143078	-5.71886	1.0724e-08	7.57237e-07	303.748	313.16	219.703	263.219	282.552	382.293	434.039	428.915	717.457	442.501	639.364	447.568
SCAMP1	264	ENSG00000085365	874.707	-0.374679	0.0655568	-5.71533	1.09492e-08	7.70132e-07	717.285	783.7	704.594	788.575	834.971	785.714	1002.1	1022.8	853.579	1046.08	1009.67	1043.19
TSPO	265	ENSG00000100300	561.295	-0.758116	0.132719	-5.71219	1.11532e-08	7.81523e-07	441.899	414.618	428.249	490.693	512.054	497.987	644.295	705.117	634.555	947.541	808.125	966.883
NTPCR	266	ENSG00000135778	441.087	-0.559131	0.0979598	-5.70776	1.14473e-08	7.99117e-07	420.856	377.87	338.136	340.127	461.31	290.744	541.011	575.972	503.55	567.577	572.824	519.315
PLEKHH2	267	ENSG00000152527	170.112	1.65447	0.290196	5.70122	1.18952e-08	8.27277e-07	271.727	476.931	206.83	180.896	93.4153	207.243	72.5447	65.0442	79.8311	73.9082	54.9679	111.607
TAF1	268	ENSG00000147133	553.453	0.508095	0.0891695	5.69808	1.21165e-08	8.39518e-07	570.901	569.601	683.997	573.017	646.987	580.482	404.529	462.851	508.668	397.967	336.558	438.457
SMAP2	269	ENSG00000084070	488.837	1.19127	0.209095	5.69727	1.21738e-08	8.40358e-07	584.624	488.115	1449.52	433.283	535.12	598.591	282.801	354.444	320.348	297.528	258.446	277.879
TPT1	270	ENSG00000133112	7345.56	-0.642508	0.112807	-5.69564	1.22906e-08	8.45278e-07	5690.71	5600.94	4454.13	7531.54	7168.76	6310.86	9507.04	9008.16	10028	9142.82	9612.64	10072
ZNF639	271	ENSG00000121864	420.244	-0.608222	0.107155	-5.67609	1.37811e-08	9.44288e-07	304.663	388.255	300.375	391.038	449.777	370.221	590.194	607.08	381.757	527.78	678.902	568.285
ATF4	272	ENSG00000128272	790.26	-0.874552	0.154353	-5.66592	1.46237e-08	9.98338e-07	582.794	726.98	578.436	635.843	808.446	770.623	1876.33	1197.19	755.325	1312.34	1371.31	1010.16
UBE2D2	273	ENSG00000131508	749.337	-0.428838	0.0757646	-5.66015	1.51245e-08	1.02874e-06	655.987	631.114	609.332	775.577	705.804	687.122	923.408	969.065	794.218	869.842	1004.85	901.968
CTNNA1	274	ENSG00000044115	6099.99	-0.598406	0.105741	-5.65919	1.52092e-08	1.03073e-06	5195.74	5003.38	4039.61	6147.2	5090.56	5582.49	8636.51	8153.15	6416.17	8278.66	7506.5	8030.02
SDHB	275	ENSG00000117118	2632.49	-0.754429	0.133347	-5.65765	1.53463e-08	1.03624e-06	2114.34	2062.7	1388.59	2089.51	2273.11	1952.71	3914.95	2427.38	3758.2	3381.77	3805.32	2752.6
LINC00116	276	ENSG00000175701	424.378	-0.993352	0.175678	-5.65439	1.56403e-08	1.05226e-06	379.685	289.993	232.576	219.891	363.282	317.907	627.081	478.876	517.879	699.285	597.897	668.504
VDAC2	277	ENSG00000165637	829.623	-0.623626	0.110307	-5.65356	1.57155e-08	1.05351e-06	688.008	606.349	474.592	761.495	764.621	676.056	1075.87	1151.94	975.373	948.488	1039.57	919.051
SHISA4	278	ENSG00000198892	690.196	-1.32921	0.235196	-5.65149	1.59065e-08	1.06247e-06	534.304	468.143	353.584	551.353	566.258	369.215	571.75	1188.71	964.115	1265.91	1221.83	1928.07
XPC	279	ENSG00000154767	289.994	0.713483	0.126278	5.65008	1.60372e-08	1.06736e-06	397.984	384.261	369.89	296.799	272.173	342.052	181.976	173.451	296.808	190.456	200.585	217.52
NDUFB7	280	ENSG00000099795	1308.49	-0.644738	0.11419	-5.64621	1.64027e-08	1.08779e-06	1084.16	925.102	736.348	1253.27	1336.65	1037.22	1598.44	1592.17	1623.23	1537.86	1904.59	1696.88
IRAK3	281	ENSG00000090376	559.6	1.1634	0.206093	5.64504	1.65145e-08	1.09131e-06	911.245	722.985	1006.69	411.619	619.309	676.056	432.809	265.833	315.231	390.387	302.806	235.742
PRDX3	282	ENSG00000165672	2823.25	-0.60698	0.107554	-5.64348	1.66646e-08	1.09732e-06	2352.22	2210.5	1600.57	2427.47	2734.42	2338.03	3630.92	3110.81	3433.76	3640.45	3495.77	3491.71
BOLA3	283	ENSG00000163170	196.937	-0.831765	0.147498	-5.63917	1.70875e-08	1.1212e-06	171.087	156.58	93.5453	151.649	191.444	129.779	256.98	293.17	224.141	304.161	243.98	264.213
SOD2	284	ENSG00000112096	11770.1	-0.688094	0.122066	-5.63705	1.72989e-08	1.13107e-06	9668.71	10289.6	7344.6	9250.59	11333.2	8967.8	21807.7	11264.9	13044.2	16652.1	16056.4	12776.7
VDAC1	285	ENSG00000213585	2996.45	-0.702305	0.124672	-5.6332	1.76891e-08	1.14849e-06	2622.12	2291.98	1755.05	2764.35	2522.21	2219.31	4266.61	3530.3	3933.22	3086.14	4608.63	3636.34
BCL2	286	ENSG00000171791	748.371	1.16958	0.207603	5.63375	1.76335e-08	1.14849e-06	992.672	1296.58	1305.34	1111.37	934.153	730.382	479.533	489.246	563.935	503.144	471.567	324.572
MAPKAPK2	287	ENSG00000162889	2766.55	-0.698422	0.124019	-5.63159	1.7856e-08	1.15128e-06	2494.95	2312.75	1982.47	2804.43	2465.7	2276.66	5925.3	3650.96	2680.48	4132.22	3272.04	3605.59
SLC7A8	288	ENSG00000092068	234.752	2.02281	0.359164	5.632	1.78135e-08	1.15128e-06	253.429	466.545	308.957	251.304	288.319	316.901	70.0855	50.9042	158.639	47.377	85.8271	51.2482
C1QBP	289	ENSG00000108561	739.511	-0.657467	0.116767	-5.6306	1.79581e-08	1.15386e-06	673.37	576.79	419.667	629.344	716.184	520.12	1096.78	981.32	803.429	939.013	946.027	805.166
PEX2	290	ENSG00000164751	412.228	-0.46908	0.083322	-5.62972	1.80499e-08	1.15576e-06	317.472	357.898	338.995	372.623	430.172	326.961	558.225	467.564	484.104	418.813	548.715	487.427
GOT1	291	ENSG00000120053	7378.38	-0.771708	0.137123	-5.62784	1.82482e-08	1.16444e-06	6132.61	5140.78	4273.91	6757.05	6646.32	5214.28	11282.5	8036.26	9943.07	8953.31	12945.4	7163.36
S1PR3	292	ENSG00000213694	344.447	-1.439	0.255765	-5.62628	1.84141e-08	1.171e-06	236.96	168.563	238.583	190.645	290.625	277.666	559.455	495.845	368.451	977.862	658.651	741.39
DNAJC19	293	ENSG00000205981	298.457	-0.641411	0.114161	-5.61847	1.92658e-08	1.22098e-06	228.726	225.284	208.546	229.64	281.399	222.334	352.887	312.024	456.47	305.108	439.743	306.35
CNKSR2	294	ENSG00000149970	125.208	1.40303	0.249788	5.61688	1.94437e-08	1.22591e-06	136.321	238.865	202.539	145.15	143.006	104.628	44.2646	53.7322	91.0894	54.0098	70.3975	53.5259
PTGES2	295	ENSG00000148334	821.387	-0.639319	0.113831	-5.61637	1.95006e-08	1.22591e-06	674.285	692.628	530.376	717.084	788.84	647.887	1066.04	984.148	1246.59	922.905	1195.79	889.441
SRCIN1	296	ENSG00000277363	31.4714	1.97953	0.352479	5.61601	1.95417e-08	1.22591e-06	42.0856	52.726	31.7539	36.8291	36.9048	27.163	4.91828	3.77068	8.18781	11.3705	12.5365	17.0827
NIPA2	297	ENSG00000140157	265.283	-0.796925	0.141964	-5.61356	1.98203e-08	1.2392e-06	213.173	225.284	197.389	244.805	247.954	231.388	533.634	418.546	262.01	407.442	361.631	379.237
CLIC1	298	ENSG00000213719	598.953	-0.913098	0.162724	-5.61134	2.00762e-08	1.25099e-06	550.773	541.64	460.003	510.191	531.66	533.199	1082.02	1341.42	536.302	1129.47	655.758	1144.54
MRPL33	299	ENSG00000243147	1008.58	-0.828994	0.147756	-5.61056	2.01667e-08	1.25243e-06	781.329	730.175	478.883	969.471	921.467	891.347	1470.57	1512.99	1538.28	1344.56	1426.27	1178.71
PLK2	300	ENSG00000145632	744.205	-1.68012	0.29952	-5.6094	2.0303e-08	1.25669e-06	572.73	599.159	263.472	658.59	619.309	330.986	1149.65	1426.26	2176.93	1928.25	1172.65	1899.6
VASP	301	ENSG00000125753	441.468	-0.762859	0.13604	-5.6076	2.05147e-08	1.26557e-06	416.282	396.244	389.629	384.539	445.164	376.257	887.75	771.104	449.306	638.642	613.326	727.724
ATP5G2	302	ENSG00000135390	1756.27	-0.510809	0.0913023	-5.59469	2.21012e-08	1.35893e-06	1352.23	1234.27	1105.38	1475.33	1701.08	1368.21	2020.18	1949.44	1962	1900.77	1986.56	1906.43
PTPN13	303	ENSG00000163629	636.804	1.39417	0.249284	5.5927	2.23566e-08	1.3701e-06	819.755	996.202	1168.03	409.453	876.489	528.169	276.653	326.164	274.292	341.115	246.874	361.015
DOK6	304	ENSG00000206052	113.885	1.41485	0.253505	5.58116	2.38924e-08	1.4594e-06	103.384	153.385	208.546	164.648	161.459	104.628	45.4941	46.1908	51.1738	52.1147	84.8628	55.8036
SEMA6B	305	ENSG00000167680	138.865	-1.52944	0.274189	-5.57804	2.43237e-08	1.48088e-06	88.7458	91.8711	82.3885	90.9895	167.225	150.905	536.093	291.285	235.4	376.174	286.412	211.826
FBXL5	306	ENSG00000118564	2045.27	-0.470743	0.0844158	-5.57648	2.45433e-08	1.48936e-06	1632.19	1866.18	1425.49	1826.29	1966.33	1869.21	2475.13	2342.54	2504.45	2395.38	2746.47	2199.12
UQCRB	307	ENSG00000156467	4327.75	-0.800587	0.143681	-5.57198	2.51858e-08	1.52337e-06	2980.76	2836.02	2044.27	3389.36	4355.92	3078.47	6044.57	4907.54	5338.45	5256.96	6666.55	4323.07
FRA10AC1	308	ENSG00000148690	264.424	0.515657	0.0925558	5.5713	2.52839e-08	1.52434e-06	282.706	323.546	289.218	292.466	262.947	303.823	189.354	221.528	215.953	218.882	209.264	170.827
STOML2	309	ENSG00000165283	855.002	-0.737052	0.132344	-5.5692	2.5591e-08	1.53786e-06	663.306	639.902	445.413	747.413	771.541	658.953	1125.06	1076.53	1164.72	1024.29	1293.19	854.136
PPA1	310	ENSG00000180817	498.074	-0.904886	0.162508	-5.56826	2.57289e-08	1.54116e-06	401.643	459.355	326.98	329.295	462.463	418.511	863.159	765.448	551.654	833.836	790.767	685.587
NAA50	311	ENSG00000121579	1212.21	-0.512965	0.092188	-5.56434	2.63151e-08	1.57121e-06	1038.42	1170.36	970.64	1173.11	1131.36	1076.46	1822.22	1881.57	1355.08	1536.91	1400.24	1364.34
PDHB	312	ENSG00000168291	1910.74	-0.718759	0.129204	-5.56296	2.6524e-08	1.57861e-06	1486.72	1664.06	987.804	1623.73	1870.61	1317.91	2671.86	2029.57	2457.37	2516.67	2721.39	2330.08
FLJ46906	313	ENSG00000225177	15.4444	2.15433	0.387692	5.5568	2.74773e-08	1.63011e-06	21.0428	22.3686	36.9032	9.74887	23.0655	18.1086	2.45914	3.77068	7.16433	5.68524	6.75045	3.41655
HINT2	314	ENSG00000137133	226.497	-0.726361	0.130772	-5.5544	2.78569e-08	1.64737e-06	188.47	191.731	132.165	201.477	214.509	152.917	279.113	293.17	320.348	213.197	352.952	326.85
NAA38	315	ENSG00000183011	371.811	-0.637142	0.114752	-5.55235	2.81849e-08	1.66148e-06	265.322	248.451	242.016	358.542	359.822	317.907	469.696	398.75	494.339	413.128	497.604	505.649
SCGB3A2	316	ENSG00000164265	15.1403	3.49055	0.62887	5.55051	2.8484e-08	1.6738e-06	28.362	23.9664	21.4554	29.2466	11.5328	37.2233	4.91828	0	3.07043	3.79016	1.9287	0
PARP9	317	ENSG00000138496	376.547	-0.872223	0.157368	-5.54257	2.98072e-08	1.72966e-06	291.855	258.038	364.741	300.049	241.035	431.589	330.755	503.386	489.222	761.823	666.366	701.531
RP11-403P17.5	318	ENSG00000260851	21.3731	1.66146	0.299737	5.54307	2.97207e-08	1.72966e-06	28.362	31.1563	40.3361	22.7474	24.2188	22.1328	11.0661	6.59869	16.3756	1.89508	11.5722	6.83309
SIRT2	319	ENSG00000068903	783.257	-0.761	0.137282	-5.54332	2.96788e-08	1.72966e-06	586.454	552.025	529.518	604.43	764.621	617.706	1116.45	807.868	1275.25	911.534	1111.9	966.883
ETS2	320	ENSG00000157557	924.793	-1.25931	0.227189	-5.54301	2.97313e-08	1.72966e-06	700.817	604.751	812.729	656.424	683.892	1086.52	1930.43	1357.45	1210.77	3600.65	1233.4	1546.56
RP11-79P5.10	321	ENSG00000255883	99.5422	-1.02829	0.186087	-5.52582	3.27946e-08	1.89708e-06	53.0645	47.9327	73.8064	82.3238	103.795	87.5251	175.829	147.999	145.334	154.449	178.405	105.913
COX5A	322	ENSG00000178741	2730.98	-0.881224	0.159524	-5.52408	3.31217e-08	1.91005e-06	2041.15	1667.26	1303.63	2280.15	3011.2	1853.12	4197.76	3211.68	4680.36	3109.83	4222.89	2961.01
SUV420H1	323	ENSG00000110066	714.457	0.384998	0.0697312	5.52117	3.36755e-08	1.93598e-06	733.754	819.65	875.378	774.494	811.906	804.828	731.595	630.646	597.71	576.105	588.253	572.841
PTPRU	324	ENSG00000060656	293.272	-1.02874	0.186382	-5.51953	3.39903e-08	1.94804e-06	229.641	177.351	162.202	180.896	224.889	229.376	560.684	339.361	372.545	446.292	405.027	332.544
TRMT10C	325	ENSG00000174173	278.44	-0.727708	0.131863	-5.51868	3.41548e-08	1.95145e-06	231.471	206.91	149.329	238.306	288.319	213.279	384.856	370.469	376.639	363.856	414.67	280.157
IRF1	326	ENSG00000125347	230.792	-1.2144	0.220097	-5.51759	3.43689e-08	1.95704e-06	149.129	147.793	209.404	162.481	155.692	157.948	221.323	296.941	248.705	488.931	681.795	340.516
ERCC1	327	ENSG00000012061	629.995	-0.679491	0.123161	-5.5171	3.44635e-08	1.95704e-06	545.283	516.875	382.763	579.516	569.718	467.806	822.583	768.276	799.335	829.098	876.594	804.027
RPL35	328	ENSG00000136942	859.794	-0.678757	0.123046	-5.51629	3.46227e-08	1.96009e-06	705.392	685.438	565.563	812.406	792.3	711.267	1116.45	1537.5	931.363	1122.84	969.171	1155.93
GIMAP5	329	ENSG00000196329	358.422	-0.775889	0.140808	-5.51025	3.58325e-08	2.02241e-06	289.11	241.261	341.569	295.716	292.932	440.643	553.307	466.622	455.447	644.328	595.004	538.675
DAB2	330	ENSG00000153071	9.83023	-2.503	0.454361	-5.50884	3.61214e-08	2.03254e-06	0.914905	9.58654	7.72393	3.24962	4.6131	2.01207	8.607	25.4521	27.6339	34.1115	25.0731	42.1374
MTCH2	331	ENSG00000109919	843.84	-0.547202	0.0993784	-5.50624	3.66576e-08	2.05648e-06	781.329	757.337	550.973	779.91	808.446	645.875	1034.07	1130.26	902.706	1079.25	1055.96	1111.52
FITM1	332	ENSG00000139914	698.329	-0.926588	0.168424	-5.5015	3.76572e-08	2.10619e-06	584.624	357.898	386.196	421.368	529.353	461.77	574.21	682.493	1035.76	836.678	1191.94	884.885
B3GNT7	333	ENSG00000156966	53.7209	-1.72095	0.312926	-5.49953	3.80804e-08	2.12347e-06	24.7024	29.5585	48.06	48.7444	39.2114	55.3319	161.074	108.407	44.0095	186.666	154.296	153.745
PLCG1	334	ENSG00000124181	830.927	0.429501	0.0781365	5.49681	3.86723e-08	2.15002e-06	891.117	863.588	1004.97	823.238	973.364	870.221	668.887	726.799	628.414	615.901	751.228	636.616
RPL27	335	ENSG00000131469	1208.15	-0.621181	0.113075	-5.49351	3.94014e-08	2.18402e-06	946.926	935.487	727.765	1245.69	1135.98	1046.28	1528.36	1942.84	1346.89	1505.64	1348.16	1606.92
C8orf82	336	ENSG00000213563	110.985	-1.08343	0.19727	-5.4921	3.97181e-08	2.19502e-06	92.4054	72.698	54.9257	74.7413	80.7293	83.5009	179.517	156.483	169.897	136.446	189.013	140.078
CAPZA2	337	ENSG00000198898	2896.35	-0.529094	0.0963643	-5.49056	4.00654e-08	2.20764e-06	2476.65	2359.09	1998.78	2750.26	2890.11	2412.47	3794.46	3474.68	3120.58	3671.72	3644.28	3770.73
YPEL1	338	ENSG00000100027	95.4136	0.898033	0.163803	5.48239	4.19611e-08	2.30525e-06	114.363	113.441	125.299	100.738	114.174	102.616	46.7237	52.7895	84.9485	40.7442	74.2549	60.359
RP11-766F14.2	339	ENSG00000248713	339.63	-4.82029	0.879548	-5.48042	4.24315e-08	2.32422e-06	52.1496	51.1282	41.1943	69.3253	61.1236	30.1811	5343.72	2681.9	46.0564	374.279	23.1444	149.189
UBR4	340	ENSG00000127481	3607.75	0.470693	0.0860444	5.47035	4.49137e-08	2.43149e-06	4181.11	3654.87	4036.18	4034.95	4179.47	4179.07	3086.22	2612.14	3075.55	2554.57	3072.42	3111.33
PODN	341	ENSG00000174348	71.8638	1.99946	0.36544	5.47137	4.46567e-08	2.43149e-06	129.002	186.938	115.859	41.1619	51.8974	92.5552	14.7549	26.3948	37.8686	25.5836	19.287	30.7489
DNPEP	342	ENSG00000123992	529.001	-0.501596	0.0916898	-5.47057	4.48579e-08	2.43149e-06	520.581	412.221	384.48	501.525	420.945	525.15	597.571	706.06	615.109	596.003	719.405	675.337
SHARPIN	343	ENSG00000179526	302.552	-0.476507	0.0871015	-5.47071	4.48248e-08	2.43149e-06	291.855	258.837	226.568	296.799	288.319	252.515	323.377	417.603	383.804	335.429	414.67	363.293
MZT2A	344	ENSG00000173272	420.629	-1.16149	0.212437	-5.46744	4.56569e-08	2.4574e-06	240.62	218.893	206.83	336.878	426.712	195.171	522.568	604.252	593.616	605.478	779.195	522.732
NSRP1	345	ENSG00000126653	402.841	0.619724	0.113338	5.46795	4.55282e-08	2.4574e-06	446.473	535.249	509.779	487.444	444.011	389.336	371.33	316.737	346.958	282.367	270.018	245.991
CDKN2D	346	ENSG00000129355	64.5411	-0.986339	0.180422	-5.46685	4.58103e-08	2.45853e-06	57.639	44.7372	40.3361	66.0757	55.3572	45.2716	89.7587	98.9804	78.8077	119.39	72.3262	151.467
RASGRP3	347	ENSG00000152689	693.669	-0.754675	0.138124	-5.46375	4.66168e-08	2.4946e-06	596.518	445.774	535.526	814.572	572.024	631.79	928.326	858.773	1151.41	914.377	949.884	1260.71
NAMPTP1	348	ENSG00000229644	416.138	-1.51003	0.276482	-5.46157	4.71952e-08	2.5183e-06	322.046	323.546	155.337	232.89	321.764	378.269	1792.71	624.99	334.677	1293.39	418.528	474.9
RP11-274E7.2	349	ENSG00000238000	28.8394	-1.19432	0.218699	-5.46104	4.73351e-08	2.51853e-06	15.5534	19.972	24.8882	21.6642	28.8319	18.1086	46.7237	54.6749	47.0799	51.1672	52.0749	40.9986
TRIM47	350	ENSG00000132481	98.4768	-1.18456	0.216939	-5.46032	4.75265e-08	2.52149e-06	79.5967	73.4968	82.3885	68.2421	68.0432	104.628	158.615	124.432	110.535	238.78	158.153	293.823
GGCT	351	ENSG00000006625	145.561	-0.732554	0.134201	-5.45862	4.7986e-08	2.5314e-06	131.746	143.798	85.8214	108.321	113.021	107.646	206.568	204.559	152.498	256.784	172.619	154.883
RNF122	352	ENSG00000133874	173.124	-1.88266	0.344878	-5.45892	4.79042e-08	2.5314e-06	108.874	75.0946	131.307	148.399	91.1087	158.954	675.034	257.349	121.794	699.285	237.23	641.172
PEX13	353	ENSG00000162928	548.609	-0.506878	0.0929528	-5.45307	4.95074e-08	2.59111e-06	489.474	465.746	377.614	492.86	507.441	528.169	708.233	627.818	611.015	612.111	744.478	759.612
ZNF252P	354	ENSG00000196922	545.856	-0.778968	0.14284	-5.45342	4.94098e-08	2.59111e-06	446.473	389.054	399.07	478.778	529.353	391.348	473.385	754.136	805.476	743.819	1021.25	714.058
LENG8	355	ENSG00000167615	536.895	0.976343	0.179048	5.45297	4.95366e-08	2.59111e-06	645.008	604.751	869.371	449.531	426.712	649.899	259.439	299.769	383.804	281.42	344.273	284.712
ATP5A1	356	ENSG00000152234	22726.7	-0.731588	0.134189	-5.45191	4.98325e-08	2.59927e-06	16825.1	15133.2	12298.2	17765.7	21409.4	18681.1	30458.9	23412.2	30834.3	28145.7	30519.7	26177.6
PDZD2	357	ENSG00000133401	2800.6	0.956418	0.175452	5.45115	5.00439e-08	2.60298e-06	3337.57	2998.99	3290.39	2884.58	2549.89	2676.05	1731.24	1180.22	2106.31	1000.6	2009.7	1113.79
AFF3	358	ENSG00000144218	655.99	1.63702	0.300357	5.45027	5.02935e-08	2.60866e-06	703.562	1234.27	1331.95	540.521	643.528	555.331	174.599	275.26	450.33	180.98	309.556	219.798
RP11-455G16.1	359	ENSG00000178636	17.7945	1.99307	0.366015	5.44531	5.1715e-08	2.67492e-06	31.1068	27.9608	49.7764	41.1619	21.9122	25.1509	4.91828	15.0827	11.2582	9.47541	6.75045	1.13885
CPM	360	ENSG00000135678	405.505	1.86158	0.342063	5.44222	5.26201e-08	2.71418e-06	418.111	436.987	1491.58	283.8	747.322	605.633	249.603	105.579	226.188	145.921	243.016	126.412
COX7A1	361	ENSG00000161281	4611.16	-0.73686	0.135427	-5.44101	5.29792e-08	2.72512e-06	2806.01	2990.2	2369.53	4154.1	4064.14	3555.33	4704.34	5325.14	6061.03	5870.01	6215.23	5043.96
KARS	362	ENSG00000065427	1373.11	-0.479465	0.0881547	-5.43891	5.36082e-08	2.74986e-06	1166.5	1190.33	901.125	1307.43	1341.26	1232.39	1802.55	1786.36	1523.96	1612.71	1688.58	1531.75
ATP5C1	363	ENSG00000165629	4257.5	-0.921575	0.169486	-5.43748	5.40385e-08	2.7643e-06	3126.23	2859.99	1984.19	3807.48	4343.23	2981.89	6358.11	6257.44	5483.79	5971.4	7392.71	4713.69
FH	364	ENSG00000091483	2333.04	-0.624925	0.114945	-5.43672	5.42693e-08	2.76848e-06	1981.68	1849.4	1199.78	1987.69	2196.99	1705.23	2946.05	2687.55	2567.9	2921.27	3149.57	2562.41
PFKM	365	ENSG00000152556	10665.4	-0.951353	0.175055	-5.43461	5.4917e-08	2.77107e-06	6742.85	6900.71	6325.04	9622.13	9913.55	7775.65	15781.5	10950.1	20023.3	12591.9	19565.7	12506.8
TESC	366	ENSG00000088992	362.637	-1.56477	0.287903	-5.43506	5.4779e-08	2.77107e-06	181.151	114.24	161.344	177.646	242.188	258.551	493.058	277.145	597.71	640.537	704.94	641.172
FOXO1	367	ENSG00000150907	1155.8	1.17211	0.215649	5.43525	5.47202e-08	2.77107e-06	1581.87	1768.72	1693.26	965.138	1470.43	1274.65	839.797	592.94	777.842	606.426	586.325	482.872
BMP2	368	ENSG00000125845	118.139	1.46898	0.270256	5.43554	5.46312e-08	2.77107e-06	151.874	174.156	139.889	86.6566	169.531	135.815	38.1167	42.4202	37.8686	72.9606	57.861	60.359
MZT2B	369	ENSG00000152082	592.826	-0.826144	0.152042	-5.43367	5.52069e-08	2.77815e-06	451.048	395.445	278.92	510.191	520.127	454.728	670.116	785.244	822.875	675.596	989.423	677.615
TXNL4A	370	ENSG00000141759	405.167	-0.614481	0.113197	-5.4284	5.68621e-08	2.85371e-06	372.366	316.356	279.778	386.705	325.224	358.149	516.42	648.557	474.893	510.724	510.141	455.539
ECI1	371	ENSG00000167969	743.626	-0.691728	0.127457	-5.42715	5.72595e-08	2.86591e-06	563.581	602.355	411.943	684.587	758.855	506.036	987.345	1016.2	910.894	815.832	1165.9	793.778
COL7A1	372	ENSG00000114270	238.254	1.04674	0.192904	5.4262	5.7565e-08	2.87345e-06	268.067	257.239	319.256	319.546	201.823	297.786	147.549	140.458	122.817	111.81	166.833	116.163
ADRB1	373	ENSG00000043591	328.467	-2.13381	0.393349	-5.42473	5.80413e-08	2.88867e-06	101.554	124.625	99.5528	229.64	249.107	181.086	613.556	857.83	521.973	988.285	1051.14	286.99
CTD-2378E12.1	374	ENSG00000273674	17.2575	1.85674	0.342301	5.4243	5.81811e-08	2.88867e-06	18.2981	30.3574	21.4554	27.0802	18.4524	25.1509	6.14785	5.65602	3.07043	6.63278	12.5365	4.55539
HADH	375	ENSG00000138796	2057.52	-0.674777	0.124498	-5.41997	5.96107e-08	2.94424e-06	1530.64	1343.71	1099.37	1839.29	1891.37	1703.22	2465.29	2022.97	2791.02	2362.22	3019.38	2348.31
CHCHD2	376	ENSG00000106153	696.685	-0.625816	0.115465	-5.41994	5.96174e-08	2.94424e-06	581.879	564.807	433.398	714.917	611.236	589.537	1002.1	969.065	731.785	976.914	863.093	846.165
PINK1	377	ENSG00000158828	792.643	-0.708606	0.130873	-5.41445	6.14777e-08	3.02806e-06	630.369	637.505	481.458	725.749	771.541	683.098	1148.42	962.466	1263.99	1058.4	1123.47	859.831
RP11-270C12.3	378	ENSG00000224550	1671.97	-0.750827	0.138731	-5.4121	6.22893e-08	3.05992e-06	1214.08	1195.92	856.498	1445	1612.28	1401.41	2425.94	1824.07	2305.89	2051.43	2510.2	1875.68
PRADC1	379	ENSG00000135617	446.419	-0.74145	0.137047	-5.4102	6.29554e-08	3.08336e-06	395.239	423.406	254.89	412.702	395.573	315.895	673.805	693.805	383.804	530.623	685.653	706.086
MUSK	380	ENSG00000030304	182.731	1.68925	0.312286	5.40932	6.32647e-08	3.08336e-06	243.365	296.384	286.643	115.903	215.662	244.467	39.3463	46.1908	110.535	69.1705	81.9697	87.6913
PDE3B	381	ENSG00000152270	773.059	1.22355	0.226183	5.40956	6.31805e-08	3.08336e-06	667.88	1183.94	1743.03	1149.28	893.788	1041.25	885.291	389.323	316.254	523.042	405.027	343.932
ANKRD45	382	ENSG00000183831	19.235	3.35692	0.620943	5.40617	6.43882e-08	3.12991e-06	41.1707	76.6924	13.7314	74.7413	50.7441	25.1509	4.91828	1.88534	8.18781	8.52787	3.8574	0
RP11-156K13.1	383	ENSG00000253944	60.8776	1.59761	0.295573	5.40514	6.47562e-08	3.13958e-06	88.7458	103.055	82.3885	73.6581	49.5908	66.3983	23.3618	27.3374	25.5869	30.3213	25.0731	21.6381
TPRKB	384	ENSG00000144034	157.837	-0.847555	0.157024	-5.39761	6.75331e-08	3.26568e-06	123.512	125.424	80.6721	121.319	164.918	99.5975	209.027	247.922	194.46	215.092	256.517	158.3
RGS16	385	ENSG00000143333	42.8329	-1.89121	0.350459	-5.39638	6.79998e-08	3.27971e-06	27.4471	29.5585	25.7464	19.4977	28.8319	40.2414	104.514	55.6175	56.2912	173.4	73.2906	173.105
TIMM13	386	ENSG00000099800	310.651	-0.668963	0.124044	-5.39296	6.93047e-08	3.33399e-06	256.173	257.239	169.926	229.64	337.91	247.485	406.988	426.087	374.592	334.482	434.922	399.736
TPI1	387	ENSG00000111669	2872.9	-0.545723	0.101404	-5.38166	7.38023e-08	3.53205e-06	2695.31	2299.97	1712.14	2562.87	2679.06	2454.73	3504.28	3597.23	3037.68	3523.9	3802.43	3554.35
CDC34	388	ENSG00000099804	523.083	-0.537477	0.0998673	-5.38191	7.36994e-08	3.53205e-06	433.665	432.193	345.002	510.191	488.989	416.499	704.544	618.392	667.306	559.997	639.364	618.395
LDHAP5	389	ENSG00000213574	58.0094	-1.29579	0.240885	-5.3793	7.47769e-08	3.56949e-06	50.3198	27.9608	46.3436	47.6611	54.2039	46.2776	118.039	101.808	55.2677	165.82	76.1836	150.328
CMPK2	390	ENSG00000134326	108.905	-1.3218	0.245762	-5.37838	7.51596e-08	3.57856e-06	90.5756	73.4968	88.396	79.0742	57.6638	104.628	138.942	149.885	147.381	193.298	327.879	277.879
PTEN	391	ENSG00000171862	2364.85	0.63152	0.117429	5.37787	7.5372e-08	3.5795e-06	2497.69	2914.31	3567.6	1987.69	2863.58	2351.1	1910.75	1929.65	1487.11	1718.84	1821.66	1579.58
NDUFA6	392	ENSG00000184983	1705.35	-0.661083	0.123052	-5.37238	7.77028e-08	3.68077e-06	1406.21	1249.45	944.035	1519.74	1635.34	1358.15	2323.89	2075.76	2210.71	1950.04	2353.01	1908.71
RPS13	393	ENSG00000110700	797.107	-0.584251	0.108805	-5.36972	7.88583e-08	3.72601e-06	620.305	620.729	520.078	733.332	741.556	646.881	984.886	1225.47	855.626	958.911	874.665	914.495
DESI1	394	ENSG00000100418	580.388	-0.750599	0.140173	-5.35479	8.5655e-08	4.03687e-06	461.112	398.64	365.599	458.197	600.856	467.806	959.065	754.136	640.696	783.616	819.697	668.504
ZNF436	395	ENSG00000125945	391.962	-0.864603	0.161516	-5.35304	8.64899e-08	4.0659e-06	278.131	341.92	291.793	323.879	377.121	345.07	472.155	621.22	430.883	713.498	473.496	851.859
SLC25A45	396	ENSG00000162241	64.0705	1.01542	0.18977	5.35081	8.75612e-08	4.10587e-06	75.9371	91.0722	97.8364	76.9078	74.9629	80.4828	35.6576	35.8215	63.4555	23.6885	37.6096	51.2482
RP11-768F21.1	397	ENSG00000248636	14.9297	1.74562	0.326633	5.34429	9.07703e-08	4.24563e-06	23.7875	31.9551	33.4703	17.3313	17.2991	12.0724	7.37743	4.71335	6.14086	5.68524	12.5365	4.55539
SUCLA2	398	ENSG00000136143	1858.8	-0.614748	0.115091	-5.34139	9.22362e-08	4.30335e-06	1527.89	1477.93	1066.76	1638.89	1733.37	1269.62	2334.96	1978.66	2148.28	2470.24	2357.84	2048.79
GS1-124K5.2	399	ENSG00000230189	36.0409	1.55815	0.291803	5.33973	9.30826e-08	4.33196e-06	54.8943	44.7372	57.5003	67.1589	28.8319	44.2656	14.7549	14.1401	29.6808	9.47541	18.3226	14.805
PSMB8	400	ENSG00000204264	139.443	-0.946308	0.177358	-5.33559	9.5236e-08	4.41252e-06	96.9799	103.055	152.762	111.57	131.473	101.61	201.65	186.649	153.521	274.787	268.089	258.519
OPTN	401	ENSG00000123240	2222.74	-0.685814	0.128538	-5.33549	9.52889e-08	4.41252e-06	1747.47	1935.68	1392.88	2359.23	2337.69	1736.42	2968.18	2663.99	3655.86	2491.08	3462.98	3266.22
KAT2B	402	ENSG00000114166	1695.82	-0.578213	0.108423	-5.33292	9.66485e-08	4.46434e-06	1334.85	1272.61	1227.25	1339.93	1596.13	1286.72	1834.52	1838.21	2417.45	2059.95	2204.5	1668.41
RP11-320A16.1	403	ENSG00000261549	138.017	-0.697477	0.130862	-5.32987	9.82832e-08	4.52859e-06	104.299	107.849	83.2468	122.402	148.772	112.676	179.517	182.878	157.615	208.459	189.013	176.522
SPG7	404	ENSG00000197912	1212.75	-0.534245	0.100323	-5.32524	1.00823e-07	4.63409e-06	985.352	1004.19	855.639	985.719	1118.68	1036.22	1321.79	1099.15	1749.12	1366.35	1853.48	1273.23
SRGAP2	405	ENSG00000266028	347.149	1.23555	0.23216	5.32197	1.02652e-07	4.70653e-06	405.303	428.998	992.954	245.888	343.676	422.535	167.222	201.731	239.493	234.043	186.119	177.66
CPTP	406	ENSG00000224051	692.237	-1.00978	0.189819	-5.31973	1.0392e-07	4.75293e-06	483.985	447.372	427.391	587.099	648.141	522.132	850.863	1036.94	1014.26	782.669	1793.69	790.361
RP11-380P13.1	407	ENSG00000250137	17.2983	2.98771	0.562235	5.31398	1.07256e-07	4.89345e-06	34.7664	35.1507	90.9707	59.5764	34.5983	35.2112	11.0661	8.48403	6.14086	4.7377	1.9287	4.55539
SLC9A6	408	ENSG00000198689	480.515	-0.58273	0.109888	-5.30295	1.13946e-07	5.18596e-06	370.536	379.467	326.121	466.863	515.514	427.565	602.49	650.442	497.409	658.541	593.075	712.919
SLC52A2	409	ENSG00000185803	95.2653	-0.839979	0.158414	-5.30244	1.14264e-07	5.18768e-06	71.3626	91.8711	83.2468	79.0742	68.0432	96.5794	186.895	160.254	115.653	146.869	115.722	156.022
OPN1SW	410	ENSG00000128617	134.569	-1.22384	0.230903	-5.30022	1.15664e-07	5.23843e-06	86.001	121.43	102.986	129.985	92.262	89.5371	196.731	363.871	153.521	169.61	150.439	420.235
LGR5	411	ENSG00000139292	8.02144	4.18038	0.789506	5.29493	1.1906e-07	5.35572e-06	15.5534	17.5753	55.7839	9.74887	9.2262	6.03621	2.45914	0	1.02348	0	0.96435	2.2777
ALOX15B	412	ENSG00000179593	24.6048	4.63617	0.875601	5.29484	1.19119e-07	5.35572e-06	31.1068	44.7372	193.956	9.74887	54.2039	37.2233	0	0	2.04695	1.89508	0.96435	10.2496
ALKBH7	413	ENSG00000125652	562.217	-0.707345	0.133588	-5.29498	1.19027e-07	5.35572e-06	473.921	381.065	284.069	554.602	494.755	393.36	702.085	736.225	678.565	668.964	761.836	660.532
ZNF787	414	ENSG00000142409	222.761	-0.688576	0.130104	-5.29252	1.20642e-07	5.41112e-06	182.066	218.094	181.941	194.977	185.677	184.104	307.393	415.718	211.86	258.679	351.988	302.934
CSAD	415	ENSG00000139631	133.033	0.821119	0.155189	5.2911	1.21582e-07	5.44015e-06	139.98	150.988	178.509	114.82	118.787	165.996	55.3307	83.8977	116.676	87.1737	74.2549	74.0252
WDR66	416	ENSG00000158023	59.3857	1.7546	0.331712	5.28953	1.22629e-07	5.47379e-06	100.64	96.6643	81.5303	109.404	47.2843	62.3742	19.6731	33.9361	26.6104	17.0557	16.3939	34.1655
CHRDL1	417	ENSG00000101938	114.507	2.63587	0.498538	5.2872	1.24205e-07	5.53083e-06	268.982	167.765	219.703	134.318	205.283	110.664	27.0506	47.1335	24.5634	29.3738	13.5009	36.4432
TTL	418	ENSG00000114999	945.437	-0.544128	0.102924	-5.28667	1.24562e-07	5.53347e-06	881.968	888.353	684.855	914.227	818.825	796.78	1300.89	1063.33	1016.31	1293.39	1336.59	1258.43
CDK19	419	ENSG00000155111	334.396	0.634513	0.120063	5.28481	1.25832e-07	5.56328e-06	341.259	375.473	509.779	324.962	380.581	377.263	207.797	278.088	283.503	259.626	234.337	223.214
IMPA2	420	ENSG00000141401	234.784	-0.89464	0.169281	-5.28494	1.25745e-07	5.56328e-06	170.172	143.798	171.643	163.564	211.049	216.298	266.817	347.845	388.921	269.102	442.637	281.296
HSPB3	421	ENSG00000169271	1549.5	-1.04699	0.198158	-5.28359	1.26675e-07	5.58725e-06	975.288	834.029	686.571	1226.19	1303.2	1405.43	2285.77	1706.23	2751.1	1770.01	2759.97	2008.93
CHDH	422	ENSG00000016391	72.7353	-1.75813	0.333144	-5.27738	1.31041e-07	5.76612e-06	23.7875	27.1619	30.8957	40.0787	72.6563	52.3138	125.416	113.12	95.1833	124.128	216.014	156.022
PSMB5	423	ENSG00000100804	768.31	-0.522711	0.0990714	-5.2761	1.31961e-07	5.77921e-06	688.008	703.812	520.936	660.757	771.541	764.587	1045.14	959.638	978.443	915.324	1092.61	908.801
GLRX5	424	ENSG00000182512	647.326	-0.680961	0.129062	-5.27622	1.31878e-07	5.77921e-06	473.006	567.204	361.308	545.937	629.688	524.144	869.307	723.028	927.269	711.603	1087.79	648.005
MRPL39	425	ENSG00000154719	411.703	-0.589456	0.111744	-5.27506	1.32711e-07	5.79837e-06	304.663	348.311	261.755	337.961	356.362	316.901	536.093	536.379	452.376	495.564	530.392	342.793
ADAMTS9	426	ENSG00000163638	861.877	-1.72365	0.32681	-5.27414	1.33377e-07	5.81319e-06	758.456	663.069	684.855	462.53	520.127	621.73	4481.79	1333.88	736.903	3361.87	901.667	1442.92
PGK1	427	ENSG00000102144	4757.38	-0.576423	0.109301	-5.27373	1.33676e-07	5.81319e-06	4083.22	3920.9	2912.78	4488.81	4480.47	4093.56	6144.17	5546.67	5567.71	6155.22	6663.66	5673.74
ZNF131	428	ENSG00000172262	414.738	0.39536	0.0750194	5.27011	1.36344e-07	5.91534e-06	418.111	468.143	505.488	428.95	455.544	445.674	375.019	291.285	332.63	346.8	359.702	370.126
KIF13B	429	ENSG00000197892	535.911	0.877626	0.166636	5.26673	1.38877e-07	6.01119e-06	743.818	590.371	1014.41	529.689	547.806	524.144	429.12	346.903	342.865	322.164	319.2	392.903
PPIEL	430	ENSG00000243970	21.56	1.55736	0.295818	5.26459	1.40506e-07	6.05348e-06	26.5322	31.9551	36.045	32.4962	14.9926	21.1267	13.5253	5.65602	11.2582	9.47541	8.67915	7.97194
ZNHIT1	431	ENSG00000106400	359.574	-0.508366	0.0965622	-5.26465	1.40455e-07	6.05348e-06	347.664	301.976	218.845	343.377	360.975	313.883	432.809	524.125	434.977	447.239	433.957	400.875
DBI	432	ENSG00000155368	1284.17	-0.844256	0.160574	-5.25775	1.45832e-07	6.26841e-06	1133.57	846.013	721.758	990.052	1104.84	956.74	1209.9	1351.79	1645.75	1757.69	2223.79	2135.34
RP3-439F8.1	433	ENSG00000234869	51.6525	-1.55844	0.29649	-5.2563	1.46984e-07	6.30335e-06	32.0217	22.3686	16.3061	44.4115	41.5179	35.2112	52.8715	70.7003	76.7607	104.229	158.153	96.8021
PAIP1	434	ENSG00000172239	407.737	-0.531663	0.101201	-5.25355	1.49195e-07	6.38339e-06	405.303	346.713	315.823	394.288	363.282	340.04	504.124	608.022	466.705	512.619	493.747	542.092
AC093106.5	435	ENSG00000236281	27.1471	-1.0741	0.204509	-5.25209	1.50381e-07	6.41535e-06	21.9577	21.5697	11.1568	19.4977	20.759	20.1207	49.1828	43.3628	31.7278	39.7967	44.3601	33.0266
DIRAS1	436	ENSG00000176490	1211.31	-1.06351	0.202504	-5.25178	1.50632e-07	6.41535e-06	712.711	671.857	760.378	1035.55	1069.09	881.287	1765.66	1258.46	1954.84	1529.33	2026.1	2185.45
UBE2D3P1	437	ENSG00000225022	203.37	-0.637	0.121302	-5.25134	1.50998e-07	6.41619e-06	162.853	196.524	135.598	179.812	184.524	175.05	334.443	266.776	189.343	308.898	271.947	236.881
MBTD1	438	ENSG00000011258	295.837	0.624742	0.119023	5.24894	1.5298e-07	6.48559e-06	256.173	409.825	371.607	332.545	291.779	286.72	213.945	213.986	284.526	193.298	195.763	163.994
COX7C	439	ENSG00000127184	3309.38	-0.666362	0.126975	-5.24797	1.53787e-07	6.50494e-06	2680.67	2462.94	1650.35	3022.15	3138.06	2631.79	4628.1	3894.17	3954.71	3960.72	4716.63	3574.85
COL16A1	440	ENSG00000084636	498.98	1.3225	0.252146	5.24497	1.5631e-07	6.59666e-06	790.478	768.521	581.011	643.425	364.435	555.331	164.763	243.209	203.672	282.367	184.191	403.152
PKMP1	441	ENSG00000236480	70.7185	-1.10682	0.211235	-5.23973	1.60808e-07	6.77109e-06	53.9794	64.7092	29.1793	60.6596	77.2694	52.3138	110.661	112.178	102.348	132.656	129.223	137.801
TFDP2	442	ENSG00000114126	173.674	1.00355	0.191612	5.23742	1.62839e-07	6.84108e-06	198.534	241.261	223.994	192.811	134.933	184.104	108.202	75.4136	143.287	93.8065	88.7202	78.5806
RELB	443	ENSG00000104856	62.1545	-1.42632	0.272446	-5.23524	1.64771e-07	6.90661e-06	43.9154	39.1451	54.0675	62.8261	31.1384	74.4466	204.109	125.375	64.479	167.715	69.4332	191.327
CPEB4	444	ENSG00000113742	7469.71	1.10806	0.211793	5.23178	1.67883e-07	7.00545e-06	8620.23	8983.39	8956.32	9544.14	10688.6	8285.71	7627.03	3996.92	3426.6	4437.33	2986.59	3079.45
SNAI2	445	ENSG00000019549	133.485	1.12696	0.215396	5.23205	1.67642e-07	7.00545e-06	160.108	149.39	212.837	151.649	209.896	209.255	71.3151	104.636	115.653	60.6426	86.7915	60.359
RNF5	446	ENSG00000204308	229.722	-0.734657	0.140526	-5.2279	1.71449e-07	7.13819e-06	173.832	190.133	145.038	194.977	205.283	172.032	328.295	345.96	216.977	284.262	366.453	253.963
TAF9	447	ENSG00000085231	150.631	-0.700137	0.133972	-5.22597	1.73241e-07	7.19666e-06	118.938	133.413	87.5378	131.068	133.78	138.833	252.062	215.871	144.31	190.456	207.335	197.021
CLPP	448	ENSG00000125656	196.444	-0.585751	0.112153	-5.2228	1.76242e-07	7.30499e-06	174.747	154.184	146.755	165.731	178.758	172.032	284.031	264.89	247.681	244.465	229.515	216.381
ZBTB43	449	ENSG00000169155	808.572	-0.615376	0.117858	-5.22132	1.77653e-07	7.34707e-06	711.796	615.137	547.541	713.834	757.702	545.271	1043.91	1129.32	1093.07	728.659	1163.01	798.333
ARHGAP24	450	ENSG00000138639	1384.36	1.28386	0.246082	5.2172	1.81651e-07	7.49573e-06	1573.64	1753.54	2492.25	1968.19	1260.53	1314.89	480.762	685.321	882.236	683.177	886.237	637.755
UBL5	451	ENSG00000198258	881.686	-0.610005	0.117008	-5.21335	1.85457e-07	7.6358e-06	732.839	714.996	547.541	760.412	875.336	703.219	1208.67	1079.36	1040.88	1066.93	1238.23	975.993
TLR4	452	ENSG00000136869	463.261	-0.830706	0.159378	-5.21218	1.86638e-07	7.66743e-06	431.835	387.456	408.51	317.38	392.114	455.734	569.291	677.78	852.556	820.57	707.833	627.506
NCKAP1	453	ENSG00000061676	4127.05	-0.437669	0.0839832	-5.21139	1.87429e-07	7.68293e-06	3450.11	3825.83	3267.22	4249.42	4036.46	3599.59	5747.01	4784.05	3733.64	5122.4	5156.38	5833.18
RBM5	454	ENSG00000003756	650.654	0.537645	0.103194	5.21004	1.88803e-07	7.71329e-06	705.392	758.935	786.982	656.424	623.922	739.436	437.727	467.564	560.865	540.098	418.528	519.315
NISCH	455	ENSG00000010322	921.953	0.445511	0.0855134	5.20984	1.89e-07	7.71329e-06	933.203	1012.98	985.23	867.649	901.861	1022.13	625.852	702.289	750.208	812.042	711.69	597.896
COX11	456	ENSG00000166260	443.765	-0.619855	0.119005	-5.20867	1.90197e-07	7.74512e-06	404.388	375.473	248.882	436.533	411.719	382.293	592.653	502.443	661.166	492.721	613.326	605.867
DESI2	457	ENSG00000121644	672.036	-0.496915	0.0954231	-5.20749	1.91412e-07	7.76397e-06	631.284	628.718	553.548	634.76	682.739	607.645	1155.8	825.779	664.236	757.085	919.025	957.772
HIGD1A	458	ENSG00000181061	1937.52	-0.683906	0.131333	-5.20741	1.91496e-07	7.76397e-06	1538.87	1604.15	1132.84	1875.03	1876.38	1595.57	3054.25	2680.95	2067.42	2532.78	2834.22	2284.53
SLC30A9	459	ENSG00000014824	2072.92	-0.375702	0.0721541	-5.20693	1.91985e-07	7.76683e-06	1731	2117.83	1585.98	2007.18	2045.91	1916.5	2424.71	2309.54	2270.07	2530.88	2618.21	2639.85
ITGB1BP2	460	ENSG00000147166	699.775	-0.68607	0.131837	-5.20391	1.95135e-07	7.87708e-06	571.815	481.724	447.129	561.102	717.337	637.826	866.847	752.251	974.349	1004.39	987.494	905.385
RNF10	461	ENSG00000022840	2084.71	-0.429449	0.0825501	-5.20228	1.96862e-07	7.92955e-06	1881.04	1661.67	1626.32	1903.2	2160.08	1814.89	3137.86	2420.78	2167.72	2435.18	2345.3	2367.67
PTTG1IP	462	ENSG00000183255	2594.62	-0.63871	0.122801	-5.20118	1.98023e-07	7.95906e-06	2325.69	2454.16	1719.86	1929.19	2315.78	2361.16	3132.95	3806.5	2500.35	4201.4	2822.65	3940.42
KCTD9	463	ENSG00000104756	491.002	-0.44261	0.0851309	-5.19917	2.00175e-07	8.00386e-06	374.196	428.998	425.674	458.197	475.149	514.084	711.922	559.003	544.489	618.744	618.148	583.091
ACADVL	464	ENSG00000072778	9559.48	-0.783498	0.150703	-5.19894	2.00431e-07	8.00386e-06	6732.78	7188.31	4572.56	7607.37	7914.93	8929.57	13536.3	11596.7	12995.1	13105.4	14311.9	8371.68
GPX4	465	ENSG00000167468	1446.15	-0.703949	0.135393	-5.19932	2.00018e-07	8.00386e-06	1159.18	1102.45	889.11	1195.86	1342.41	1170.02	1795.17	1660.98	2046.95	1510.38	2169.79	1986.15
SNF8	466	ENSG00000159210	243.638	-0.570407	0.109749	-5.19739	2.02105e-07	8.0534e-06	242.45	217.295	167.352	229.64	221.429	195.171	346.739	362.928	302.949	306.056	284.483	285.851
IMPDH2	467	ENSG00000178035	621.908	-0.605262	0.116526	-5.19424	2.05555e-07	8.17335e-06	527.9	594.366	481.458	542.687	552.419	514.084	782.007	1094.44	645.813	942.803	639.364	781.25
DVL1	468	ENSG00000107404	990.208	-0.751162	0.144756	-5.18915	2.11256e-07	8.3642e-06	815.18	859.593	593.884	1013.88	912.241	867.202	1238.18	1644.02	1156.53	1353.09	1872.77	1249.32
KIAA1377	469	ENSG00000110318	108.632	1.41447	0.272572	5.18936	2.11016e-07	8.3642e-06	129.002	167.765	157.911	106.154	94.5686	128.773	29.5097	62.2162	54.2442	57.8	44.3601	45.5539
KCNMA1	470	ENSG00000156113	282.057	2.07385	0.400114	5.18316	2.18161e-07	8.61923e-06	342.174	469.741	1290.75	293.549	425.559	290.744	84.8404	101.808	171.944	162.977	60.754	157.161
ANAPC11	471	ENSG00000141552	382.374	-0.643269	0.124289	-5.17558	2.27206e-07	8.95751e-06	343.089	304.373	237.725	376.956	425.559	317.907	505.354	513.755	559.841	447.239	497.604	602.451
ZNF337	472	ENSG00000130684	96.1166	0.870528	0.168231	5.17461	2.28387e-07	8.985e-06	109.789	126.223	156.195	89.9062	102.641	119.718	57.7898	61.2736	83.925	61.5901	54.9679	67.1921
CAPN1	473	ENSG00000014216	700.141	-0.33169	0.0641155	-5.17332	2.29975e-07	9.02833e-06	738.328	647.092	677.131	618.512	640.068	608.651	698.396	926.645	832.086	808.252	824.519	854.136
RUNX2	474	ENSG00000124813	97.4951	1.63144	0.315416	5.17234	2.31186e-07	9.05618e-06	100.64	176.552	355.301	125.652	164.918	80.4828	39.3463	52.7895	38.8921	56.8524	65.5758	70.6086
KLF9	475	ENSG00000119138	2584.17	1.02536	0.198254	5.17195	2.3166e-07	9.05618e-06	3404.36	3238.65	2480.24	1979.02	3623.59	2872.23	2043.55	1539.38	1355.08	1320.87	1768.62	618.395
MMRN2	476	ENSG00000173269	890.819	-0.645264	0.124785	-5.17098	2.32863e-07	9.08412e-06	935.948	782.102	718.325	752.829	832.665	872.233	1427.53	1264.12	1227.15	1243.17	1350.09	1142.27
SUCLG1	477	ENSG00000163541	2618.85	-0.637776	0.123386	-5.16897	2.35389e-07	9.16338e-06	2224.13	2003.59	1522.47	2380.89	2530.29	1960.76	3689.94	2846.86	3484.94	3034.97	3876.69	2700.21
HSPG2	478	ENSG00000142798	6634.49	0.593772	0.114945	5.16572	2.3951e-07	9.28487e-06	7840.73	7217.87	8245.72	6724.55	7881.48	7958.75	5900.71	6236.71	4483.85	5036.18	3901.76	4835.55
ATP6V0B	479	ENSG00000117410	458.182	-0.617933	0.119616	-5.16598	2.39177e-07	9.28487e-06	408.962	439.383	322.688	420.285	415.179	485.915	677.494	679.665	434.977	692.652	656.722	682.17
COPS3	480	ENSG00000141030	719.191	-0.493119	0.095468	-5.16528	2.40078e-07	9.2875e-06	627.625	614.338	514.928	703.002	706.958	637.826	939.392	1035.05	815.711	903.954	911.311	741.39
WDR77	481	ENSG00000116455	200.705	-0.506205	0.0981003	-5.16008	2.46851e-07	9.52966e-06	162.853	194.926	145.038	207.976	161.459	164.99	243.455	281.858	240.517	241.623	221.8	242.575
ROMO1	482	ENSG00000125995	378.444	-0.694546	0.134658	-5.15787	2.49774e-07	9.62251e-06	331.196	293.987	207.688	369.374	360.975	291.75	488.14	559.003	503.55	521.147	553.537	368.987
HBS1L	483	ENSG00000112339	1295.66	-0.469817	0.0911248	-5.15575	2.5262e-07	9.69196e-06	1122.59	1218.29	1011.83	1155.78	1300.89	1051.31	1780.42	1283.92	1595.6	1584.29	1631.68	1626.28
NDUFAF6	484	ENSG00000156170	336.841	-0.378132	0.0733413	-5.15579	2.52563e-07	9.69196e-06	315.642	311.563	311.532	313.047	319.457	280.684	419.284	360.1	453.4	342.062	431.064	404.291
LZTS2	485	ENSG00000107816	480.808	-0.427812	0.083062	-5.15052	2.59766e-07	9.94556e-06	436.41	477.729	360.45	513.441	464.77	469.818	623.392	605.194	592.593	543.888	592.111	703.808
EIF3I	486	ENSG00000084623	824.956	-0.630324	0.122418	-5.14895	2.61943e-07	1.00083e-05	770.35	742.957	501.197	734.415	852.27	742.454	1083.25	1545.04	917.035	1140.84	977.851	1053.44
RP11-421N8.1	487	ENSG00000260747	379.368	-0.746923	0.145091	-5.14795	2.63344e-07	1.00411e-05	291.855	309.965	200.822	313.047	362.128	280.684	544.7	406.291	515.832	493.669	562.216	424.791
NGLY1	488	ENSG00000151092	650.709	-0.430335	0.0836025	-5.14739	2.64137e-07	1.00507e-05	530.645	553.623	658.25	617.428	593.937	609.657	832.42	854.059	644.79	893.531	829.341	744.807
RP11-432J24.5	489	ENSG00000226900	209.873	-1.65106	0.320787	-5.14691	2.64809e-07	1.00557e-05	98.8097	79.8879	93.5453	178.729	163.765	75.4526	245.914	178.165	433.954	207.511	706.868	390.625
PPP2R2B	490	ENSG00000156475	54.1638	2.33042	0.452883	5.14574	2.66471e-07	1.00982e-05	64.0433	139.005	165.635	181.979	46.131	66.3983	7.37743	5.65602	40.939	30.3213	21.2157	26.1935
WASF3	491	ENSG00000132970	325.295	0.799946	0.155574	5.14189	2.71982e-07	1.0286e-05	354.983	556.818	345.002	284.884	336.756	395.372	234.848	206.445	271.221	174.347	224.693	197.021
WARS	492	ENSG00000140105	422.255	-1.04769	0.203883	-5.13867	2.76689e-07	1.04428e-05	272.642	252.446	333.845	288.133	408.259	372.233	892.668	435.514	485.128	581.79	1005.82	581.952
LINC01088	493	ENSG00000249307	221.104	2.80688	0.546283	5.13815	2.77455e-07	1.04504e-05	265.322	566.405	469.443	97.4887	216.816	196.177	44.2646	12.2547	107.465	35.059	46.2888	13.6662
AURKAIP1	494	ENSG00000175756	878.148	-0.653406	0.127332	-5.1315	2.87442e-07	1.08047e-05	724.605	699.019	483.174	789.658	884.562	690.14	1168.09	1151	1189.28	1035.66	1305.73	860.97
RP11-553L6.5	495	ENSG00000259976	402.107	0.568478	0.110885	5.12672	2.94832e-07	1.10601e-05	495.878	464.149	441.122	346.626	550.112	422.535	317.229	308.253	290.667	314.583	361.631	240.297
ZMYND8	496	ENSG00000101040	765.902	0.662665	0.129303	5.12491	2.97685e-07	1.11446e-05	972.544	869.18	822.169	769.078	786.534	741.448	581.587	718.315	564.959	441.554	386.704	441.873
TERF1	497	ENSG00000147601	147.208	0.579459	0.113084	5.12416	2.98865e-07	1.11662e-05	154.619	150.988	159.628	162.481	139.546	151.911	90.9882	107.464	116.676	107.072	87.7558	104.774
TACC1	498	ENSG00000147526	4424.34	0.797062	0.155568	5.12355	2.99836e-07	1.118e-05	5407.09	5426.78	4544.24	3525.84	6143.5	5825.95	3839.95	2433.03	3106.25	3026.44	3364.62	1998.68
WNT2B	499	ENSG00000134245	80.3513	1.32231	0.258235	5.12055	3.04638e-07	1.12911e-05	126.257	95.0666	112.426	137.567	99.1817	90.5432	39.3463	50.9042	41.9625	31.2688	38.574	62.6367
MRPL28	500	ENSG00000086504	420.047	-0.547681	0.106943	-5.12122	3.03566e-07	1.12911e-05	351.323	369.881	297.8	374.79	407.106	369.215	570.521	607.08	512.762	476.613	584.396	415.68
EIF5A	501	ENSG00000132507	122.577	-0.668891	0.130621	-5.12086	3.04153e-07	1.12911e-05	112.533	99.8598	71.2318	114.82	130.32	113.682	238.537	196.075	157.615	139.288	143.688	143.495
LDHB	502	ENSG00000111716	16670.1	-0.72323	0.141301	-5.11835	3.08217e-07	1.13783e-05	13331.1	11601.3	9660.06	14171.6	14455.2	13750.5	23625	15429.6	24557.3	18047.8	26607.4	18796.7
MRPS7	503	ENSG00000125445	950.609	-0.529594	0.103466	-5.11853	3.07934e-07	1.13783e-05	852.691	697.421	610.19	886.064	890.328	734.406	1145.96	1192.48	1157.55	972.177	1201.58	1065.96
GLIS1	504	ENSG00000174332	34.4324	2.23392	0.436581	5.11685	3.10682e-07	1.14013e-05	52.1496	70.3013	51.4928	48.7444	20.759	47.2837	4.91828	13.1974	14.3287	16.1082	3.8574	9.11079
FOXRED1	505	ENSG00000110074	307.188	-0.61817	0.120806	-5.11706	3.10336e-07	1.14013e-05	268.067	246.055	205.971	226.39	238.728	282.696	392.233	356.329	385.851	376.174	412.742	329.127
SEPW1	506	ENSG00000178980	3986.01	-0.674554	0.13182	-5.11724	3.10042e-07	1.14013e-05	3139.04	3473.52	2326.62	3057.9	4023.78	3253.52	5154.36	4090.25	5555.43	5547.85	5653.98	4758.11
FLII	507	ENSG00000177731	2185.25	-0.610201	0.119306	-5.11457	3.14462e-07	1.15173e-05	2016.45	1919.71	1548.22	2157.75	2062.06	1993.96	3129.26	3625.51	2720.4	2842.62	2926.8	2607.96
CHMP7	508	ENSG00000147457	510.843	-0.541859	0.106008	-5.11147	3.19661e-07	1.16712e-05	455.623	434.59	355.301	450.614	552.419	441.649	646.754	704.175	498.433	684.124	703.011	673.06
TPT1-AS1	509	ENSG00000170919	171.948	0.980457	0.191821	5.11132	3.19922e-07	1.16712e-05	197.619	196.524	223.136	186.312	155.692	187.123	78.6925	96.1524	97.2302	108.967	105.114	94.5244
ELMO1	510	ENSG00000155849	1378.17	1.37578	0.269199	5.11066	3.21039e-07	1.1689e-05	1631.28	1843.81	4008.72	881.731	1466.97	1679.07	636.918	606.137	1124.8	740.977	636.471	691.281
PLEKHF2	511	ENSG00000175895	290.033	-0.464686	0.0909505	-5.10922	3.23487e-07	1.17321e-05	238.79	274.814	235.151	244.805	272.173	239.436	345.509	339.361	334.677	298.475	363.56	397.458
DRAM1	512	ENSG00000136048	132.64	-0.989801	0.193722	-5.10938	3.23211e-07	1.17321e-05	86.9159	108.648	148.471	90.9895	108.408	146.881	164.763	192.305	171.944	368.593	217.943	255.102
BBX	513	ENSG00000114439	1848.41	0.333901	0.065367	5.10809	3.25432e-07	1.17718e-05	1939.6	2073.09	2142.1	2006.1	1852.16	1923.54	1395.56	1736.4	1503.49	1695.15	1673.15	1462.28
GNS	514	ENSG00000135677	2963.94	-0.52482	0.102748	-5.10785	3.25849e-07	1.17718e-05	2514.16	2639.5	2082.03	2997.24	3163.43	2966.8	3905.12	4114.76	3207.57	3988.2	3680.92	4639.67
KIAA1244	515	ENSG00000112379	257.38	1.54977	0.303502	5.10627	3.28576e-07	1.18472e-05	285.45	278.01	529.518	529.689	342.523	365.191	168.451	102.751	150.451	100.439	111.865	162.855
SVEP1	516	ENSG00000165124	1363.35	1.25139	0.245105	5.10554	3.29859e-07	1.18704e-05	1992.66	2445.37	1469.26	1192.61	1837.17	2279.68	1046.36	838.034	562.912	635.8	460.959	1169.6
ZADH2	517	ENSG00000180011	1118.08	-0.597444	0.11704	-5.10461	3.31477e-07	1.19056e-05	885.628	847.61	650.526	982.469	1180.95	873.239	1165.63	1159.48	1554.66	1402.36	1516.92	1392.81
C14orf2	518	ENSG00000156411	1755.37	-0.629316	0.123306	-5.10369	3.33091e-07	1.19405e-05	1490.38	1267.02	901.125	1583.65	1646.88	1328.97	2326.35	1991.86	2149.3	2006.89	2475.49	1754.97
LTBP2	519	ENSG00000119681	3696.17	1.96075	0.384334	5.10167	3.3667e-07	1.20455e-05	5525.11	9378.84	4884.1	4827.86	1679.17	6594.56	1393.1	1396.09	816.734	1301.92	910.346	2631.88
TXNDC17	520	ENSG00000129235	136.506	-0.733979	0.143892	-5.10089	3.38062e-07	1.20721e-05	134.491	115.039	90.1125	112.654	111.868	118.712	194.272	258.292	143.287	201.826	160.082	176.522
DUSP22	521	ENSG00000112679	551.14	-0.476937	0.0935289	-5.09935	3.40813e-07	1.2147e-05	531.56	522.467	480.6	500.442	473.996	504.024	816.435	606.137	564.959	734.344	772.444	703.808
RPS14	522	ENSG00000164587	1856.25	-0.558596	0.109558	-5.09862	3.42133e-07	1.21706e-05	1627.62	1433.19	1301.05	1727.72	1548.85	1620.72	2122.24	2779.93	1860.68	2281.68	2123.5	2464.47
SAR1B	523	ENSG00000152700	1408.64	-0.525105	0.103005	-5.09787	3.43503e-07	1.2196e-05	1259.82	1237.46	999.819	1343.18	1499.26	1153.92	2334.96	1773.16	1626.3	1564.39	1714.61	1768.63
NDUFV1	524	ENSG00000167792	4644.13	-0.637305	0.12508	-5.09516	3.48443e-07	1.23478e-05	3919.45	3624.51	2483.67	3885.47	4611.95	3343.06	5615.45	4559.7	6049.77	5497.63	7286.63	4998.41
MYEF2	525	ENSG00000104177	169.362	1.00411	0.197091	5.09465	3.49379e-07	1.23574e-05	197.619	238.865	223.994	322.796	174.145	202.213	132.794	91.439	89.0424	126.97	87.7558	151.467
C5orf45	526	ENSG00000161010	77.5158	0.858237	0.168473	5.09422	3.50188e-07	1.23624e-05	118.023	119.832	94.4035	88.823	86.4956	96.5794	38.1167	57.5029	74.7138	49.2721	58.8253	54.6647
PAK1IP1	527	ENSG00000111845	129.608	-0.739282	0.145177	-5.09229	3.5376e-07	1.24649e-05	94.2352	107.849	99.5528	128.902	99.1817	109.658	150.008	211.158	164.78	196.141	151.403	191.327
CNR1	528	ENSG00000118432	27.1767	2.47222	0.485887	5.08806	3.61753e-07	1.27223e-05	32.0217	33.5529	35.1868	6.49925	70.3498	85.513	2.45914	8.48403	4.0939	19.8984	3.8574	7.97194
MT-TI	529	ENSG00000210100	12.9571	-2.34256	0.460457	-5.08747	3.62865e-07	1.27373e-05	4.57452	3.99439	1.71643	5.41604	6.91965	12.0724	19.6731	23.5668	41.9625	37.9016	28.9305	20.4993
RNF19B	530	ENSG00000116514	182.441	-0.607692	0.119477	-5.08626	3.65199e-07	1.27951e-05	150.959	174.156	159.628	145.15	122.247	160.966	215.175	195.133	215.953	323.111	220.836	224.353
EIF2B5	531	ENSG00000145191	658.896	-0.403493	0.0793734	-5.08348	3.70591e-07	1.29109e-05	595.603	559.215	493.473	599.014	638.914	587.525	780.778	842.747	735.879	708.76	849.592	668.504
CDKL5	532	ENSG00000008086	619.524	0.860531	0.169261	5.08404	3.69491e-07	1.29109e-05	602.922	799.678	752.654	613.096	613.542	598.591	420.513	345.96	379.71	327.849	409.849	309.767
PSME2P2	533	ENSG00000225131	40.2729	-0.893628	0.175782	-5.08372	3.70111e-07	1.29109e-05	32.9366	28.7596	28.3211	29.2466	43.8245	31.1871	41.8054	72.5856	48.1034	69.1705	64.6114	59.2201
MKL1	534	ENSG00000196588	444.909	0.955125	0.188015	5.08004	3.77348e-07	1.31217e-05	483.985	564.008	887.393	414.869	507.441	552.313	298.786	323.336	287.597	287.105	314.378	248.269
RP11-618P17.4	535	ENSG00000266953	87.2124	-0.841937	0.16576	-5.07924	3.78943e-07	1.31525e-05	66.788	47.1338	40.3361	75.8245	86.4956	58.35	104.514	110.292	106.442	90.0164	108.972	145.773
RPSA	536	ENSG00000168028	209.721	-0.649704	0.127944	-5.07804	3.81339e-07	1.31864e-05	188.47	198.921	175.076	179.812	166.072	176.056	211.486	407.234	252.799	318.374	229.515	280.157
NDUFA12	537	ENSG00000184752	1236.45	-0.632819	0.124611	-5.07836	3.80715e-07	1.31864e-05	1016.46	942.677	698.586	1001.97	1240.92	1137.83	1750.91	1589.34	1441.05	1529.33	1725.22	1321.06
SMOC2	538	ENSG00000112562	1247.82	1.33382	0.262706	5.07724	3.82948e-07	1.32174e-05	1657.81	1874.97	1601.43	1780.79	2123.18	1447.68	754.957	475.106	380.733	1188.22	438.779	922.467
AFF1	539	ENSG00000172493	2443.06	0.639576	0.126011	5.07557	3.86342e-07	1.32606e-05	2655.97	2692.22	3749.54	2349.48	2533.75	2775.65	1855.42	1640.25	2147.25	1742.53	1862.16	1510.11
PPA2	540	ENSG00000138777	915.062	-0.348533	0.0686663	-5.07575	3.85975e-07	1.32606e-05	768.52	810.862	824.744	865.483	870.723	835.009	992.264	946.441	1042.92	1117.15	1287.41	939.55
GNB3	541	ENSG00000111664	29.2401	1.37506	0.270886	5.07615	3.85167e-07	1.32606e-05	40.2558	27.9608	37.7614	38.9955	18.4524	43.2595	18.4436	9.4267	22.5165	11.3705	8.67915	10.2496
NDUFC1	542	ENSG00000109390	1218.24	-0.576168	0.113564	-5.07353	3.905e-07	1.33539e-05	1023.78	969.04	739.78	1063.71	1085.23	979.878	1297.2	1403.64	1450.27	1327.5	1875.66	1378.01
PSMA1	543	ENSG00000129084	85.8862	1.28623	0.253511	5.07365	3.9026e-07	1.33539e-05	88.7458	119.033	181.941	124.569	79.576	103.622	62.7081	24.5094	51.1738	48.3246	54.0036	46.6928
CCNG1	544	ENSG00000113328	1109.35	-0.802267	0.158159	-5.07254	3.92549e-07	1.33993e-05	865.5	963.448	723.474	1046.38	1050.63	961.77	2095.19	1519.58	790.124	2240.93	1639.39	1497.59
ATP7B	545	ENSG00000123191	191.207	0.764151	0.150699	5.07071	3.96341e-07	1.3504e-05	184.811	193.329	205.113	226.39	214.509	223.34	121.728	158.369	115.653	102.334	123.437	111.607
DUSP23	546	ENSG00000158716	64.722	-0.984554	0.194245	-5.06863	4.00692e-07	1.36023e-05	47.575	51.1282	38.6196	58.4932	58.817	79.4768	110.661	132.917	116.676	94.7541	99.328	103.635
SUMO3	547	ENSG00000184900	708.985	-0.52986	0.104531	-5.06895	4.00022e-07	1.36023e-05	626.71	613.539	496.048	698.669	697.731	659.959	936.933	1115.18	816.734	692.652	940.241	969.16
LDHA	548	ENSG00000134333	2299.04	-1.27123	0.250878	-5.06712	4.03883e-07	1.36856e-05	1616.64	1161.57	1910.38	1684.39	2044.76	2329.98	4442.44	3737.69	2427.69	7276.16	3052.17	5002.96
CHCHD7	549	ENSG00000170791	390.044	-0.588081	0.116072	-5.06653	4.05139e-07	1.37031e-05	340.345	313.16	288.36	380.206	378.274	331.992	528.715	488.303	585.428	417.865	484.104	547.786
PCDH19	550	ENSG00000165194	33.145	1.57504	0.310944	5.06536	4.07622e-07	1.37621e-05	28.362	49.5305	47.2018	36.8291	36.9048	38.2293	8.607	5.65602	23.54	12.318	22.18	6.83309
KIAA0556	551	ENSG00000047578	355.926	0.762543	0.150567	5.06446	4.0955e-07	1.38021e-05	413.537	461.752	399.07	396.454	405.953	387.324	291.408	268.661	205.719	298.475	185.155	203.854
ANAPC5	552	ENSG00000089053	972.261	-0.33499	0.0661536	-5.06382	4.10939e-07	1.38238e-05	873.734	916.314	796.423	876.315	807.293	852.112	1101.7	1153.83	873.025	1155.05	1093.57	1085.32
AKT3	553	ENSG00000117020	1368.86	1.02832	0.203099	5.06315	4.12386e-07	1.38408e-05	1512.34	1949.26	1989.34	857.901	1624.96	1580.48	869.307	667.411	940.575	798.777	598.861	791.5
MT-TP	554	ENSG00000210196	51.8987	-1.64714	0.325335	-5.0629	4.12937e-07	1.38408e-05	23.7875	20.7708	21.4554	22.7474	44.9777	34.2052	57.7898	104.636	100.301	90.9639	82.9341	85.4136
MVP	555	ENSG00000013364	687.742	-0.731394	0.144478	-5.06234	4.14139e-07	1.38561e-05	561.751	651.086	654.817	687.837	553.572	733.4	747.579	1082.19	863.814	1440.26	940.241	1303.98
ZMPSTE24	556	ENSG00000084073	751.839	-0.639598	0.126365	-5.0615	4.15972e-07	1.38675e-05	539.794	626.321	604.183	745.247	693.118	684.104	1023	985.09	750.208	1065.98	1211.22	1024.96
TENM3	557	ENSG00000218336	258.65	1.11305	0.219894	5.06173	4.15472e-07	1.38675e-05	405.303	349.909	425.674	306.548	306.771	212.273	121.728	140.458	149.428	194.246	161.046	160.578
SNRPB	558	ENSG00000125835	300.691	-0.677324	0.133919	-5.05772	4.243e-07	1.41198e-05	267.152	280.406	250.598	290.3	272.173	243.461	554.536	498.673	300.902	351.538	410.813	450.984
KIAA0825	559	ENSG00000185261	267.504	0.925295	0.182961	5.05734	4.25152e-07	1.41228e-05	312.897	317.155	496.906	332.545	260.64	252.515	159.844	209.273	190.367	158.239	162.011	159.439
YWHAH	560	ENSG00000128245	642.5	-0.743436	0.147049	-5.0557	4.28823e-07	1.42193e-05	630.369	558.416	511.496	642.342	515.514	560.362	904.964	1037.88	668.33	1116.2	751.228	1244.76
PPIL1	561	ENSG00000137168	657.515	-0.907601	0.179548	-5.05491	4.30598e-07	1.42527e-05	365.047	319.551	454.853	498.276	696.578	683.098	1068.5	855.945	712.339	1254.54	961.457	800.611
HNRNPH2	562	ENSG00000126945	919.579	-0.503934	0.0997041	-5.0543	4.31973e-07	1.42728e-05	793.222	810.862	616.198	853.568	912.241	894.365	1346.38	1019.03	937.504	1261.18	1119.61	1234.51
ZNF395	563	ENSG00000186918	264.422	-0.649392	0.128514	-5.05309	4.34725e-07	1.43382e-05	186.641	202.915	221.419	205.809	290.625	262.575	297.556	363.871	356.17	323.111	342.344	461.234
COPS5	564	ENSG00000121022	476.29	-0.653555	0.129401	-5.05063	4.4036e-07	1.44983e-05	361.387	340.322	284.927	414.869	488.989	395.372	672.575	512.813	725.645	541.993	690.474	445.29
HAX1	565	ENSG00000143575	1070.46	-0.587782	0.116419	-5.04885	4.44474e-07	1.45114e-05	957.905	826.839	667.69	1008.47	1077.16	908.45	1533.27	1325.39	1402.16	1325.61	1370.34	1223.12
ZBTB18	566	ENSG00000179456	452.445	-0.678536	0.134366	-5.04989	4.42057e-07	1.45114e-05	326.621	357.898	279.778	339.044	473.996	395.372	544.7	581.628	430.883	556.206	799.446	558.036
MRPS18B	567	ENSG00000204568	1198.18	-0.568252	0.11255	-5.04889	4.44379e-07	1.45114e-05	1115.27	1072.89	713.176	1017.13	1125.6	1001.01	1674.68	1415.89	1631.42	1330.35	1662.54	1245.9
AAED1	568	ENSG00000158122	418.746	-0.929021	0.184004	-5.04891	4.44332e-07	1.45114e-05	244.28	287.596	324.405	339.044	387.5	424.547	675.034	606.137	359.24	739.082	756.05	683.309
MON2	569	ENSG00000061987	972.704	0.455066	0.090134	5.04877	4.44666e-07	1.45114e-05	1023.78	1202.31	1273.59	984.636	905.321	1065.39	782.007	782.416	865.861	765.613	757.015	760.751
MRPL20	570	ENSG00000242485	482.848	-0.490602	0.097221	-5.04625	4.50559e-07	1.4678e-05	463.857	437.786	326.121	454.947	467.076	420.523	679.953	587.284	584.405	542.941	674.08	539.814
RPL34	571	ENSG00000109475	770.84	-0.564344	0.111847	-5.04568	4.51914e-07	1.46963e-05	540.709	575.992	534.667	780.993	666.593	667.001	949.229	1058.62	790.124	980.705	810.054	973.716
RPL37A	572	ENSG00000197756	3664.18	-0.595816	0.11817	-5.04204	4.60595e-07	1.49524e-05	3010.95	3312.15	2130.95	3312.45	3253.39	2934.6	4337.93	5555.16	3785.84	4532.09	4257.6	4662.45
RP11-696N14.1	573	ENSG00000246090	36.0296	1.74268	0.345659	5.04161	4.61626e-07	1.49598e-05	44.8303	53.5249	106.419	56.3268	39.2114	31.1871	4.91828	9.4267	26.6104	18.9508	26.0374	12.5273
CTBP1	574	ENSG00000159692	1239.81	-0.398623	0.079104	-5.03922	4.67435e-07	1.51216e-05	1103.38	1145.59	1063.33	1072.38	1191.33	1136.82	1431.22	1529.95	1310.05	1298.13	1722.33	1555.67
KLF7	575	ENSG00000118263	1107.74	0.708525	0.140767	5.0333	4.82103e-07	1.5569e-05	1431.83	1259.03	1749.04	1161.2	1054.09	1297.79	802.91	707.945	982.537	830.993	721.334	823.388
MCEE	576	ENSG00000124370	232.346	-0.580527	0.115372	-5.03178	4.85956e-07	1.5612e-05	193.045	206.111	172.501	160.315	156.845	194.165	240.996	267.718	360.264	208.459	297.02	248.269
LSAMP	577	ENSG00000185565	278.061	-2.11006	0.419335	-5.03193	4.85579e-07	1.5612e-05	122.597	162.971	236.009	75.8245	103.795	92.5552	774.63	273.374	557.795	216.039	1210.26	398.597
PIH1D1	578	ENSG00000104872	179.322	-0.546379	0.108575	-5.03229	4.84665e-07	1.5612e-05	154.619	154.184	138.172	150.566	139.546	158.954	186.895	250.75	195.484	215.092	236.266	222.075
KLRD1	579	ENSG00000134539	114.717	1.38905	0.276171	5.02967	4.91323e-07	1.57571e-05	141.81	125.424	260.039	141.9	133.78	178.068	79.9221	72.5856	49.1269	65.3803	57.861	50.1093
FBXW7	580	ENSG00000109670	1457.72	-0.746053	0.148351	-5.02898	4.93092e-07	1.57866e-05	1007.31	1164.77	1454.67	1345.34	1153.28	1195.17	1755.83	1848.58	1374.53	2547.94	1918.09	2833.46
SNX6	581	ENSG00000129515	750.78	-0.525185	0.104448	-5.02822	4.95067e-07	1.5814e-05	636.774	694.226	622.205	690.003	680.432	664.989	719.299	836.148	948.762	1135.15	1037.64	1059.13
ICAM1	582	ENSG00000090339	43.2911	-1.34208	0.266922	-5.02799	4.9565e-07	1.5814e-05	47.575	34.3518	40.3361	27.0802	35.7515	37.2233	70.0855	63.1589	76.7607	123.18	106.078	125.273
C4orf45	583	ENSG00000164123	13.9665	1.63579	0.32555	5.0247	5.04231e-07	1.60602e-05	30.1919	33.5529	20.5971	35.7459	19.6057	26.1569	8.607	4.71335	7.16433	14.2131	10.6078	7.97194
PIAS1	584	ENSG00000033800	1098.38	0.715554	0.14246	5.02282	5.09178e-07	1.619e-05	1351.31	1352.5	1436.65	1102.71	1074.85	1095.57	865.618	733.397	826.969	619.692	837.056	634.339
MFF	585	ENSG00000168958	787.783	-0.324573	0.0646358	-5.02156	5.12525e-07	1.62491e-05	682.519	718.991	675.414	795.075	731.176	635.814	881.602	861.601	849.485	904.901	995.209	808.583
ANKRD13A	586	ENSG00000076513	151.367	-1.12856	0.224747	-5.02146	5.12789e-07	1.62491e-05	103.384	135.011	126.157	114.82	128.014	122.736	254.521	626.876	153.521	190.456	171.654	198.16
SLC25A53	587	ENSG00000269743	569.86	0.456307	0.0908822	5.02087	5.14385e-07	1.62719e-05	617.561	647.891	484.033	632.593	642.374	569.416	454.941	440.227	390.968	532.518	351.023	448.706
LINC00598	588	ENSG00000215483	46.9312	1.31998	0.263032	5.01833	5.21229e-07	1.64604e-05	55.8092	71.8991	94.4035	59.5764	47.2843	69.4164	31.9688	16.0254	33.7747	28.4262	22.18	28.4712
SF3B5	589	ENSG00000169976	400.49	-0.5483	0.109293	-5.01678	5.25435e-07	1.65369e-05	334.855	353.903	248.024	368.291	386.347	407.444	507.813	615.564	452.376	527.78	477.353	481.733
PDHX	590	ENSG00000110435	2057.48	-0.53321	0.10628	-5.01704	5.24742e-07	1.65369e-05	1805.11	1780.7	1404.04	2015.85	1901.75	1897.38	3086.22	2416.06	2474.77	2452.24	2640.39	2564.69
RPL23	591	ENSG00000125691	1739.68	-0.579781	0.115628	-5.01418	5.3259e-07	1.67338e-05	1484.89	1392.45	1116.54	1635.64	1637.65	1375.25	2061.99	2627.22	1857.61	2378.33	1821.66	2163.81
RP11-174G6.5	592	ENSG00000261324	16.8725	1.41584	0.282703	5.00821	5.49387e-07	1.72324e-05	15.5534	28.7596	23.1718	20.5809	19.6057	32.1931	13.5253	7.54136	9.21129	6.63278	11.5722	4.55539
NOP10	593	ENSG00000182117	352.884	-0.715682	0.142971	-5.0058	5.56305e-07	1.74199e-05	307.408	288.395	205.113	307.631	360.975	326.961	429.12	578.8	439.071	503.144	355.845	640.033
RDX	594	ENSG00000137710	1680.04	-0.407088	0.0813373	-5.00493	5.58817e-07	1.74691e-05	1448.29	1574.59	1336.24	1599.9	1722.99	1503.02	1771.81	2029.57	1835.09	2258.94	2206.43	2068.15
ORAI1	595	ENSG00000276045	62.1909	-0.91933	0.18372	-5.00398	5.61583e-07	1.75261e-05	38.426	43.9383	51.4928	51.994	58.817	57.344	99.5952	113.12	49.1269	96.6491	95.4706	115.024
SH2B3	596	ENSG00000111252	784.952	-0.640024	0.128013	-4.99967	5.74281e-07	1.78624e-05	713.626	569.601	800.714	695.419	576.638	674.044	988.575	1049.19	1124.8	890.688	1109	1119.49
SLC35B1	597	ENSG00000121073	503.206	-0.596799	0.119364	-4.9998	5.73885e-07	1.78624e-05	497.708	411.423	351.868	471.195	522.434	441.649	708.233	797.499	506.621	680.334	606.576	774.417
CTTNBP2	598	ENSG00000077063	131.659	1.46045	0.292144	4.99906	5.76093e-07	1.78887e-05	147.3	173.357	320.972	86.6566	157.999	190.141	44.2646	71.6429	82.9016	65.3803	53.0392	74.0252
INPP5A	599	ENSG00000068383	1487.14	-0.404717	0.0810135	-4.99567	5.86315e-07	1.81758e-05	1348.57	1390.05	1323.37	1458	1229.39	1221.33	1744.76	1716.6	1352.01	1865.71	1675.08	2202.53
MRPL13	600	ENSG00000172172	351.299	-0.524219	0.104955	-4.9947	5.89262e-07	1.82367e-05	284.535	303.574	227.427	328.212	367.895	278.672	442.646	433.628	393.015	469.033	442.637	386.07
MFAP4	601	ENSG00000166482	770.813	1.39011	0.278367	4.9938	5.92021e-07	1.82916e-05	1129.91	1088.07	789.557	787.492	505.135	1070.42	290.179	395.921	291.691	309.846	321.128	440.734
QARS	602	ENSG00000172053	1312.02	-0.600189	0.120236	-4.99176	5.98302e-07	1.84529e-05	1135.4	1069.7	811.87	1213.19	1366.63	944.667	1662.38	1775.05	1559.78	1463.95	1867.95	1580.72
RFK	603	ENSG00000135002	353.169	-0.683289	0.136891	-4.99147	5.9923e-07	1.84529e-05	314.727	302.775	227.427	304.381	372.508	336.016	638.147	470.392	363.334	488.931	507.248	513.621
SLAMF6	604	ENSG00000162739	20.3788	2.62852	0.526688	4.99066	6.01729e-07	1.84992e-05	19.213	23.1675	168.21	15.1649	47.2843	27.163	4.91828	4.71335	6.14086	9.47541	8.67915	14.805
PRDX1	605	ENSG00000117450	956.048	-0.620023	0.124257	-4.98985	6.04271e-07	1.85196e-05	863.67	734.17	658.25	839.486	949.145	923.54	1150.88	1294.29	1296.74	1108.62	1560.32	1218.57
EEF1A2	606	ENSG00000101210	9524.69	-0.608345	0.121917	-4.98981	6.04387e-07	1.85196e-05	7651.35	7977.6	5661.64	8920.22	8196.33	7547.28	11903.5	13842.2	12805.7	10802.9	10627.1	10072
AC002463.3	607	ENSG00000223646	9.96662	2.50232	0.501558	4.98909	6.06628e-07	1.85437e-05	12.8087	19.972	15.4479	14.0817	10.3795	15.0905	4.91828	0.94267	2.04695	4.7377	0	3.41655
PDHA1	608	ENSG00000131828	4203.93	-0.612927	0.122858	-4.98892	6.07172e-07	1.85437e-05	3488.53	3705.2	2387.55	3774.98	4125.27	3319.92	5786.36	4571.01	5223.82	5196.31	6793.84	4236.52
PHC3	609	ENSG00000173889	1202.7	0.498439	0.0999379	4.98749	6.11686e-07	1.85971e-05	1188.46	1217.49	1503.59	1287.93	1146.36	1314.89	956.606	731.512	1023.48	842.364	904.56	966.883
CTSL	610	ENSG00000135047	1240.89	-0.601882	0.120665	-4.98804	6.09944e-07	1.85971e-05	1107.95	996.202	841.908	1091.87	1216.71	1333	1694.35	1415.89	1317.21	2070.38	1671.22	1824.44
UEVLD	611	ENSG00000151116	431.08	-0.412633	0.0827349	-4.98742	6.11925e-07	1.85971e-05	353.153	440.182	321.83	389.955	426.712	423.541	556.996	527.895	433.954	533.465	529.428	552.342
CTD-2192J16.15	612	ENSG00000178464	86.5685	-1.14283	0.229233	-4.98546	6.18142e-07	1.87553e-05	52.1496	39.9439	49.7764	71.4917	88.8022	56.338	115.58	190.419	106.442	123.18	108.972	141.217
RAD1	613	ENSG00000113456	322.003	-0.621995	0.124859	-4.98156	6.30731e-07	1.91061e-05	204.939	263.63	211.979	356.375	313.691	304.829	429.12	397.807	369.475	468.085	397.312	479.455
KCNC4	614	ENSG00000116396	127.295	0.760722	0.152726	4.98097	6.32652e-07	1.91294e-05	144.555	139.804	151.904	170.064	114.174	159.96	105.743	72.5856	68.5729	90.0164	67.5045	118.44
ATP2A2	615	ENSG00000174437	37310.6	-0.950512	0.190839	-4.9807	6.33562e-07	1.91294e-05	22159	21301.3	23640.4	22574.1	42062.3	33469.8	74850.1	43102.7	52813.4	48525.5	62423.3	37552.4
ENDOG	616	ENSG00000167136	69.3591	-1.39207	0.279575	-4.97922	6.38396e-07	1.92441e-05	52.1496	40.7428	33.4703	32.4962	69.1965	23.1388	88.5291	98.9804	117.7	92.859	169.726	88.8302
XRN2	617	ENSG00000088930	1004.91	-0.346681	0.0696383	-4.97831	6.41407e-07	1.93035e-05	937.777	967.442	895.117	958.639	921.467	1027.16	1260.31	1173.62	1034.73	1388.15	1245.94	1153.65
PURA	618	ENSG00000185129	1369.09	0.476814	0.0958108	4.97662	6.4705e-07	1.9418e-05	1561.74	1632.11	1400.61	1703.89	1335.49	1423.54	1203.75	1158.54	921.129	1019.55	1143.72	1063.68
ZNF483	619	ENSG00000173258	352.865	0.723786	0.14544	4.97654	6.473e-07	1.9418e-05	349.494	341.92	369.89	405.12	356.362	372.233	304.934	142.343	198.554	219.829	228.551	238.019
ATOH8	620	ENSG00000168874	657.76	1.15891	0.233208	4.96942	6.71527e-07	2.01122e-05	593.773	799.678	792.132	427.867	868.416	941.649	554.536	287.514	295.785	255.836	389.597	199.299
AC104820.2	621	ENSG00000234663	20.4634	3.04256	0.612382	4.9684	6.75065e-07	2.01856e-05	9.14905	13.5809	209.404	11.9153	35.7515	24.1448	4.91828	5.65602	7.16433	10.4229	1.9287	6.83309
MRPL11	622	ENSG00000174547	262.108	-0.587374	0.11824	-4.96763	6.77777e-07	2.02341e-05	245.194	208.507	157.911	244.805	239.881	219.316	316	353.501	352.076	319.321	317.271	313.183
GAPDHP65	623	ENSG00000235587	697.941	-0.75418	0.15193	-4.964	6.90559e-07	2.05827e-05	664.221	582.383	405.935	543.77	636.608	497.987	785.696	895.537	916.011	808.252	1106.11	1104.68
LTBP4	624	ENSG00000090006	2369.44	1.02627	0.206758	4.96362	6.91896e-07	2.05894e-05	3657.79	3277.8	2581.51	1864.2	2177.38	2105.63	1927.97	1038.82	1518.84	1030.92	1114.79	1062.55
SH3BGRL2	625	ENSG00000198478	403.963	1.03799	0.209162	4.9626	6.95556e-07	2.06322e-05	451.963	472.936	528.66	396.454	553.572	592.555	406.988	232.84	165.803	255.836	209.264	190.188
PPIA	626	ENSG00000196262	204.401	-0.579547	0.116781	-4.96268	6.95267e-07	2.06322e-05	211.343	192.53	162.202	190.645	167.225	174.044	285.26	324.279	218	254.888	218.907	342.793
GLTSCR1L	627	ENSG00000112624	501.979	0.599244	0.12088	4.95736	7.14558e-07	2.11621e-05	573.645	552.025	644.519	511.274	520.127	538.229	346.739	319.565	465.682	337.324	350.059	387.209
MRPL17	628	ENSG00000158042	276.132	-0.733653	0.148005	-4.95694	7.16113e-07	2.11744e-05	213.173	235.669	149.329	271.885	237.575	256.539	362.723	441.17	292.714	359.118	375.132	433.901
SEC61A1	629	ENSG00000058262	260.803	-0.57349	0.115732	-4.95534	7.22037e-07	2.13156e-05	262.578	240.462	235.151	251.304	265.253	252.515	495.517	393.093	271.221	342.062	331.736	412.263
NUDT4	630	ENSG00000173598	1416.61	-1.21255	0.244742	-4.95439	7.25558e-07	2.13855e-05	970.714	930.694	885.677	1013.88	975.671	1577.46	4115.37	1888.17	931.363	3824.27	2287.44	1678.66
PRICKLE2	631	ENSG00000163637	348.622	1.03806	0.209593	4.95277	7.31659e-07	2.15312e-05	501.368	621.528	584.444	319.546	260.64	368.209	210.257	160.254	289.644	228.357	166.833	240.297
ENPP4	632	ENSG00000001561	826.406	-0.615785	0.124402	-4.94996	7.42285e-07	2.18093e-05	596.518	677.449	530.376	763.662	803.833	798.792	1423.84	1022.8	755.325	1143.68	1061.75	980.549
TINAGL1	633	ENSG00000142910	2052.13	-0.703072	0.142089	-4.94811	7.49383e-07	2.19831e-05	1542.53	1743.95	1283.03	1806.79	1667.64	1989.94	3131.72	3229.59	2159.53	2745.97	2781.18	2284.53
TJP1	634	ENSG00000104067	3818.81	0.518572	0.104817	4.9474	7.5213e-07	2.20268e-05	4017.35	4214.09	3369.35	4560.3	4626.94	3949.69	2915.31	3357.79	3360.07	2437.07	2771.54	2423.47
KIAA0100	635	ENSG00000007202	1250.87	-0.382768	0.077372	-4.94711	7.53246e-07	2.20268e-05	1180.23	1050.53	1053.89	1200.19	1402.38	1165.99	1588.61	1536.55	1370.43	1583.34	1588.28	1519.22
SLC25A27	636	ENSG00000153291	170.142	0.876368	0.177185	4.94606	7.57296e-07	2.21104e-05	208.598	221.289	223.136	188.478	155.692	155.935	99.5952	80.127	121.794	96.6491	117.651	113.885
DZIP1	637	ENSG00000134874	191	0.670333	0.135562	4.94483	7.62111e-07	2.22161e-05	215.003	277.211	231.718	186.312	211.049	196.177	161.074	151.77	86.9955	157.292	123.437	150.328
CNTRL	638	ENSG00000119397	294.353	0.766876	0.155103	4.9443	7.64193e-07	2.22418e-05	308.323	335.529	644.519	268.636	304.465	307.847	185.665	213.043	213.907	232.147	178.405	253.963
TRIM33	639	ENSG00000197323	822.945	0.386425	0.0782066	4.94109	7.76887e-07	2.25759e-05	795.967	960.252	961.2	1035.55	837.278	879.275	682.412	624.99	718.48	747.61	708.797	702.67
KIAA1715	640	ENSG00000144320	807.084	-0.663191	0.134301	-4.9381	7.88868e-07	2.2817e-05	704.477	632.712	774.967	744.164	811.906	698.188	1024.23	1040.71	823.898	1413.73	1162.04	1447.48
KIAA1462	641	ENSG00000165757	1462.58	0.781075	0.158165	4.93834	7.87895e-07	2.2817e-05	1654.15	1994.8	1525.9	1374.59	2165.85	1627.77	1254.16	809.754	1181.09	620.639	1043.43	1112.66
COPZ1	642	ENSG00000111481	613.08	-0.442476	0.0895991	-4.9384	7.87671e-07	2.2817e-05	543.453	482.523	453.995	575.183	657.367	591.549	812.746	859.715	679.588	710.655	703.011	715.197
PPP1CA	643	ENSG00000172531	630.151	-0.573605	0.116194	-4.93663	7.94848e-07	2.29542e-05	589.199	575.992	459.144	609.846	686.199	560.362	859.47	1128.38	678.565	824.36	821.626	862.108
TNMD	644	ENSG00000000005	26.7472	4.53466	0.918637	4.9363	7.96203e-07	2.29576e-05	10.9789	142.2	24.8882	70.4085	26.5253	24.1448	1.22957	0	1.02348	10.4229	0	0
KAT2A	645	ENSG00000108773	181.632	0.666336	0.135029	4.93475	8.02527e-07	2.31041e-05	194.875	207.708	223.994	181.979	168.378	219.316	114.35	125.375	115.653	152.554	118.615	127.551
CDA	646	ENSG00000158825	34.8191	1.63145	0.330703	4.93326	8.08689e-07	2.32454e-05	38.426	43.1394	53.2093	57.41	24.2188	57.344	25.821	11.312	18.4226	17.0557	9.6435	6.83309
P2RY2	647	ENSG00000175591	148.604	-1.01873	0.206632	-4.93017	8.21587e-07	2.35797e-05	144.555	115.039	114.142	97.4887	122.247	142.857	409.447	226.241	118.723	194.246	293.162	252.824
RPS8	648	ENSG00000142937	1441.29	-0.674988	0.136958	-4.92843	8.28917e-07	2.37533e-05	1215.91	1207.9	853.923	1189.36	1410.46	1233.4	1801.32	2618.74	1435.94	1886.55	1596	2010.07
PSEN2	649	ENSG00000143801	223.375	-0.6716	0.13637	-4.92483	8.44323e-07	2.41221e-05	155.534	178.949	140.747	245.888	215.662	201.207	291.408	276.202	283.503	281.42	318.235	356.46
ANKRD54	650	ENSG00000100124	142.777	-0.502766	0.102088	-4.92482	8.44385e-07	2.41221e-05	136.321	111.843	123.583	132.151	121.094	131.791	184.436	160.254	190.367	200.879	161.046	174.244
TRIM8	651	ENSG00000171206	596.61	-0.554671	0.112647	-4.92398	8.48028e-07	2.4189e-05	578.22	566.405	415.376	549.186	572.024	516.096	799.221	821.066	563.935	802.567	879.487	827.943
RN7SL471P	652	ENSG00000263426	61.8848	-4.02067	0.816666	-4.92327	8.51113e-07	2.42397e-05	10.9789	16.7765	5.14928	12.9985	24.2188	12.0724	24.5914	904.963	50.1503	173.4	18.3226	159.439
MRPS34	653	ENSG00000074071	364.892	-0.673999	0.136953	-4.9214	8.59291e-07	2.44352e-05	316.557	279.608	207.688	342.294	378.274	301.811	405.758	492.074	537.325	441.554	608.505	420.235
RPL30	654	ENSG00000156482	895.421	-0.532456	0.108199	-4.92106	8.60761e-07	2.44396e-05	726.434	777.309	579.294	795.075	795.76	806.84	1115.22	1334.82	911.917	1067.88	985.565	1061.41
PEAK1	655	ENSG00000173517	2581.33	0.63221	0.128559	4.91767	8.75824e-07	2.48293e-05	2927.7	2974.23	3505.8	3704.57	2853.2	2822.93	2089.04	2097.44	2185.12	1808.86	1851.55	2090.93
TMEM14D	656	ENSG00000214881	55.06	-0.801091	0.162946	-4.9163	8.81956e-07	2.4965e-05	46.6601	47.9327	26.6046	53.0772	51.8974	35.2112	83.6108	73.5283	66.526	66.3278	75.2193	88.8302
KCTD8	657	ENSG00000183783	56.1414	2.30343	0.468581	4.91577	8.84352e-07	2.49947e-05	56.7241	102.256	371.607	53.0772	40.3646	28.169	17.214	9.4267	44.0095	23.6885	23.1444	14.805
KDM3A	658	ENSG00000115548	918.828	0.50985	0.103814	4.91121	9.05182e-07	2.55446e-05	901.181	1075.29	979.222	946.724	1146.36	974.848	799.221	651.385	892.471	651.908	589.218	648.005
RPS17	659	ENSG00000182774	701.246	-0.590283	0.120237	-4.90933	9.1387e-07	2.57506e-05	548.028	631.114	441.122	657.507	673.513	585.513	826.272	1219.82	711.316	936.17	756.05	868.942
METTL9	660	ENSG00000197006	655.539	-0.479193	0.0976568	-4.90691	9.2523e-07	2.60312e-05	552.602	520.07	502.055	581.683	711.571	526.156	837.338	750.365	656.048	849.944	761.836	870.08
PRKCI	661	ENSG00000163558	324.625	-0.443005	0.0903462	-4.90342	9.41845e-07	2.64586e-05	283.62	299.58	249.74	294.633	305.618	299.799	458.63	419.488	315.231	409.338	355.845	397.458
SYBU	662	ENSG00000147642	87.8582	1.46957	0.299985	4.89883	9.64091e-07	2.70426e-05	121.682	73.4968	182.8	83.407	126.86	99.5975	41.8054	37.7068	58.3381	39.7967	44.3601	26.1935
NLRP1	663	ENSG00000091592	302.208	0.839919	0.171466	4.89847	9.65876e-07	2.70518e-05	338.515	337.926	538.958	251.304	289.472	367.203	169.681	166.853	247.681	199.931	143.688	260.796
COX4I1	664	ENSG00000131143	6106.35	-0.556287	0.113589	-4.89737	9.71272e-07	2.71319e-05	5054.85	4645.48	3377.93	5674.93	6114.67	4842.05	8388.13	6560.98	7555.3	6771.13	8049.43	6355.91
SLFN11	665	ENSG00000172716	592.828	-0.632725	0.129199	-4.89729	9.71658e-07	2.71319e-05	598.348	541.64	572.429	421.368	535.12	525.15	752.497	703.232	594.64	1053.67	862.129	988.521
PARK7	666	ENSG00000116288	1443.33	-0.476471	0.0973247	-4.89569	9.79622e-07	2.73132e-05	1322.95	1167.96	859.93	1331.26	1427.75	1289.74	1886.16	1686.44	1777.78	1699.89	1625.89	1612.61
LRCH1	667	ENSG00000136141	686.88	0.646282	0.132054	4.89408	9.87652e-07	2.74958e-05	731.924	824.443	955.192	894.73	606.623	786.72	553.307	478.876	583.381	450.082	488.925	514.76
SCUBE2	668	ENSG00000175356	32.9677	1.61947	0.330971	4.89307	9.92767e-07	2.75968e-05	38.426	91.8711	48.9182	54.1604	33.445	44.2656	25.821	15.0827	7.16433	20.8459	8.67915	25.0547
CKM	669	ENSG00000104879	36486.6	-1.03762	0.212081	-4.89254	9.9545e-07	2.76301e-05	25685	23272.9	15913	27443.1	32984.8	26096.6	56374.6	33053.8	84617.9	34593.8	69595.2	32550.6
RPS12	670	ENSG00000112306	960.019	-0.669391	0.136833	-4.89204	9.9794e-07	2.76578e-05	791.393	854.8	568.138	835.153	804.986	597.585	1109.07	1608.2	971.279	1193.9	954.706	1241.35
POP7	671	ENSG00000172336	135.86	-0.652081	0.13334	-4.89038	1.0064e-06	2.78507e-05	109.789	117.435	84.9632	135.401	137.24	126.76	168.451	237.553	160.686	191.403	182.262	170.827
APBA2	672	ENSG00000034053	20.8359	1.96461	0.401806	4.88945	1.01118e-06	2.79412e-05	23.7875	23.1675	72.09	12.9985	38.0581	18.1086	7.37743	5.65602	11.2582	7.58033	9.6435	6.83309
PARD3B	673	ENSG00000116117	1002.45	0.962371	0.196867	4.88842	1.01646e-06	2.80456e-05	1174.74	1324.54	1524.19	1160.12	830.358	1121.73	542.241	510.927	881.213	496.511	616.219	616.117
GCDH	674	ENSG00000105607	281.185	-0.785929	0.16079	-4.88791	1.01914e-06	2.80776e-05	221.407	226.083	166.494	203.643	241.035	176.056	336.902	326.164	535.278	291.843	416.599	219.798
SPCS3	675	ENSG00000129128	1981.24	-0.7009	0.143469	-4.88538	1.03228e-06	2.83976e-05	1892.02	1572.19	1462.4	1728.8	1712.61	1839.03	3279.27	3509.56	1800.29	3265.23	1880.48	2856.23
MKLN1	676	ENSG00000128585	1848.3	0.467094	0.0956274	4.88453	1.03677e-06	2.84598e-05	1852.68	2053.92	2193.59	1791.63	2037.84	1918.51	1506.22	1390.44	1387.83	1465.85	1570.93	1250.46
DYNC1LI2	677	ENSG00000135720	561.821	0.425259	0.0870705	4.88408	1.03914e-06	2.84598e-05	647.753	732.572	580.153	674.838	605.469	611.669	513.961	509.985	376.639	500.301	486.032	484.011
HCK	678	ENSG00000101336	95.04	-1.25363	0.256675	-4.88412	1.03892e-06	2.84598e-05	68.6179	59.117	156.195	51.994	59.9703	93.5613	119.268	173.451	166.827	271.944	171.654	266.491
CREB3	679	ENSG00000107175	228.541	-0.648065	0.132728	-4.88266	1.04663e-06	2.85807e-05	207.683	226.083	181.941	207.976	214.509	226.358	341.821	355.387	213.907	343.957	346.202	380.375
MYO5C	680	ENSG00000128833	102.06	1.46577	0.300188	4.88283	1.04575e-06	2.85807e-05	150.959	129.418	178.509	106.154	160.305	153.923	45.4941	65.9869	57.3147	53.0623	54.9679	40.9986
GAPDHP70	681	ENSG00000249489	451.432	-0.52871	0.108295	-4.88215	1.04937e-06	2.86136e-05	410.792	363.49	301.233	382.372	455.544	348.088	539.782	526.953	562.912	469.033	562.216	597.896
CUTC	682	ENSG00000119929	435.115	-0.484525	0.0992534	-4.8817	1.05177e-06	2.86368e-05	376.026	416.216	341.569	436.533	419.792	379.275	631.999	502.443	514.809	575.157	539.072	551.203
TCEA3	683	ENSG00000204219	647.395	-0.845183	0.173193	-4.88002	1.06078e-06	2.88301e-05	451.963	395.445	338.136	573.017	565.105	484.909	468.467	773.932	842.321	967.439	844.77	1142.27
EBP	684	ENSG00000147155	221.563	-0.794742	0.162864	-4.87979	1.06198e-06	2.88301e-05	204.939	171.759	130.449	179.812	187.984	178.068	260.669	391.208	245.634	267.206	369.346	289.268
HSD17B10	685	ENSG00000072506	488.798	-0.484506	0.099299	-4.87927	1.06481e-06	2.8865e-05	481.24	449.769	324.405	431.117	448.624	423.541	620.933	682.493	589.522	569.472	551.608	563.73
VBP1	686	ENSG00000155959	801.62	-0.529651	0.108569	-4.87848	1.06906e-06	2.89075e-05	736.498	687.835	481.458	706.251	727.717	646.881	1070.96	950.212	923.175	962.701	980.744	864.386
SOCS3	687	ENSG00000184557	343.917	-3.12994	0.641591	-4.8784	1.0695e-06	2.89075e-05	266.237	103.055	66.0825	112.654	49.5908	226.358	922.178	493.017	494.339	2925.06	690.474	1688.91
LGMN	688	ENSG00000100600	1151.22	-0.763351	0.156725	-4.87064	1.11235e-06	3.00223e-05	1056.71	848.409	986.088	983.553	868.416	1472.84	1549.26	1229.24	1494.28	2233.35	1796.58	2248.09
FCN3	689	ENSG00000142748	112.619	-2.25997	0.464035	-4.87026	1.11451e-06	3.00368e-05	29.277	51.1282	30.8957	53.0772	83.0358	145.875	596.342	127.26	358.217	235.938	441.672	121.857
APOA1BP	690	ENSG00000163382	545.847	-0.6504	0.133554	-4.86995	1.11627e-06	3.00407e-05	464.772	432.992	357.875	555.686	535.12	450.704	756.186	723.971	648.884	708.76	779.195	768.723
NHP2L1	691	ENSG00000100138	997.365	-0.501974	0.10311	-4.86832	1.12552e-06	3.02456e-05	889.287	748.549	660.825	851.401	986.05	884.305	1368.51	1314.08	949.786	1156	1260.41	1054.57
WBP5	692	ENSG00000185222	285.492	-0.7757	0.159397	-4.86648	1.13604e-06	3.04842e-05	231.471	243.658	178.509	281.634	213.356	260.563	458.63	301.654	278.386	513.567	326.915	534.12
RBMS3	693	ENSG00000144642	3189.63	0.989719	0.203392	4.86608	1.13836e-06	3.05025e-05	3687.98	4791.67	5840.15	3143.47	2818.6	3775.65	2133.31	1865.54	2750.08	2184.08	1560.32	1622.86
HDLBP	694	ENSG00000115677	7531.41	-0.311923	0.0641481	-4.86255	1.15886e-06	3.1007e-05	7123.45	6986.19	6039.25	7571.62	7608.16	6948.69	8998	9185.38	8282.99	8702.21	8268.33	9037.9
LAMA2	695	ENSG00000196569	18877.8	0.779736	0.160389	4.86154	1.16475e-06	3.11197e-05	20330.1	25873.3	26678.4	22964	18951.8	24667	16328.7	14427.6	15123.9	12421.3	12175.9	10758.7
INTU	696	ENSG00000164066	239.264	0.561792	0.115599	4.85982	1.17495e-06	3.13472e-05	232.386	238.066	216.27	256.72	246.801	248.491	124.187	168.738	181.155	184.77	151.403	160.578
ATF4P4	697	ENSG00000256167	49.9249	-0.88211	0.181615	-4.85703	1.19158e-06	3.17454e-05	38.426	47.1338	36.9032	34.6626	43.8245	55.3319	119.268	72.5856	52.1973	81.4885	75.2193	74.0252
PKD2	698	ENSG00000118762	699.69	0.644489	0.132777	4.85394	1.21035e-06	3.21992e-05	821.584	1046.53	792.99	814.572	619.309	851.106	536.093	562.774	443.165	513.567	483.139	628.644
BOP1	699	ENSG00000261236	226.348	-0.60225	0.124088	-4.85343	1.21344e-06	3.22353e-05	192.13	225.284	176.792	239.389	211.049	189.135	356.576	417.603	236.423	292.79	276.768	291.545
SETD2	700	ENSG00000181555	1450.07	0.372762	0.0768175	4.85257	1.21873e-06	3.23293e-05	1453.78	1524.26	1574.82	1571.73	1577.68	1584.51	1346.38	1148.17	1213.84	1106.73	1285.48	1072.8
SYTL1	701	ENSG00000142765	19.0105	1.62408	0.33485	4.85018	1.2335e-06	3.26746e-05	38.426	29.5585	54.0675	10.8321	20.759	21.1267	17.214	6.59869	9.21129	8.52787	8.67915	7.97194
IGIP	702	ENSG00000182700	267.481	0.415117	0.0856411	4.84717	1.25238e-06	3.31274e-05	291.855	298.781	286.643	309.797	287.166	265.593	254.521	223.413	181.155	222.672	207.335	218.659
FMOD	703	ENSG00000122176	779.386	2.45176	0.505924	4.84611	1.25907e-06	3.31626e-05	1155.52	2625.91	1113.1	1427.67	381.734	1407.44	250.832	173.451	100.301	484.193	149.474	324.572
IMP4	704	ENSG00000136718	415.256	-0.503603	0.103915	-4.84629	1.25792e-06	3.31626e-05	391.579	325.144	308.957	407.286	388.654	332.998	533.634	547.691	465.682	590.318	492.783	417.957
STRAP	705	ENSG00000023734	1226.45	-0.485903	0.100255	-4.84665	1.25561e-06	3.31626e-05	1103.38	1043.34	798.997	1244.61	1259.38	1095.57	1813.62	1665.7	1299.81	1547.33	1465.81	1367.76
DYRK3	706	ENSG00000143479	315.276	-0.84596	0.174583	-4.84562	1.26219e-06	3.31978e-05	260.748	222.887	186.232	263.219	251.414	303.823	419.284	319.565	377.663	464.295	605.612	486.288
GRPEL1	707	ENSG00000109519	625.86	-0.564073	0.116445	-4.8441	1.27187e-06	3.3405e-05	622.135	519.271	383.622	544.854	545.499	504.024	891.439	778.646	788.077	650.013	889.13	612.701
CNOT3	708	ENSG00000088038	124.662	0.807142	0.166667	4.84284	1.27993e-06	3.35693e-05	158.279	130.217	198.247	136.484	139.546	135.815	106.973	91.439	101.324	73.9082	82.9341	58.0813
CHRAC1	709	ENSG00000104472	166.932	-0.602448	0.124415	-4.84225	1.28375e-06	3.36219e-05	153.704	154.184	140.747	126.735	160.305	142.857	264.358	212.101	243.587	162.029	228.551	226.631
CEP350	710	ENSG00000135837	2187.49	0.3257	0.0672937	4.83998	1.29855e-06	3.38462e-05	2254.33	2477.32	2425.31	2016.93	2408.04	2235.41	2061.99	1776.93	1823.83	1777.59	1867.95	1723.08
KLHL41	711	ENSG00000239474	201.201	-1.15983	0.239656	-4.83954	1.30142e-06	3.38462e-05	142.725	133.413	125.299	180.896	149.926	184.104	619.704	227.184	253.822	437.764	225.658	283.573
SLC35B2	712	ENSG00000157593	247.154	-0.58957	0.121822	-4.83959	1.30107e-06	3.38462e-05	212.258	236.468	176.792	219.891	238.728	227.364	308.622	386.495	284.526	261.521	319.2	412.263
MS4A4E	713	ENSG00000214787	193.873	1.76649	0.364986	4.8399	1.29906e-06	3.38462e-05	196.705	226.083	768.102	123.486	295.238	179.074	35.6576	73.5283	153.521	72.9606	135.973	53.5259
TTC28	714	ENSG00000100154	843.269	0.865129	0.178732	4.84038	1.29589e-06	3.38462e-05	905.756	1082.48	1420.34	1001.97	734.636	1100.6	563.143	536.379	705.175	584.633	504.355	536.398
MYO6	715	ENSG00000196586	343.671	0.616423	0.127392	4.83879	1.30633e-06	3.39262e-05	389.749	411.423	480.6	352.043	345.983	377.263	270.506	227.184	311.137	225.515	262.303	243.714
ISG15	716	ENSG00000187608	101.71	-1.11195	0.229835	-4.83805	1.31121e-06	3.40053e-05	59.4688	77.4912	84.9632	85.5734	68.0432	115.694	119.268	152.713	162.733	188.561	205.406	232.325
PIK3CA	717	ENSG00000121879	964.309	0.380913	0.0787396	4.83763	1.31396e-06	3.40292e-05	1043.91	1274.21	1101.09	849.235	1062.17	995.975	882.832	848.403	780.912	903.006	751.228	696.975
RP11-64D24.2	718	ENSG00000256947	2163.03	1.77617	0.367329	4.83537	1.32895e-06	3.43696e-05	3035.65	2836.02	2524.01	1695.22	3607.44	2548.29	1975.92	681.551	509.691	603.583	729.048	244.852
CACYBP	719	ENSG00000116161	245.411	-0.68487	0.141674	-4.83411	1.33741e-06	3.44612e-05	204.024	177.351	158.77	198.227	264.1	224.346	297.556	367.641	267.127	432.079	351.023	248.269
DES	720	ENSG00000175084	113964	-0.763737	0.157988	-4.83414	1.33722e-06	3.44612e-05	106091	114280	64040.8	116523	94805	89372.1	180211	179980	156094	176340	137054	163771
UQCR10	721	ENSG00000184076	1642.54	-0.549296	0.113631	-4.83402	1.33806e-06	3.44612e-05	1448.29	1370.08	888.251	1598.81	1588.06	1382.29	1962.4	1989.03	2042.86	1913.08	2244.04	1951.99
EMC3	722	ENSG00000125037	672.969	-0.609165	0.126031	-4.83343	1.34198e-06	3.45142e-05	588.284	530.455	429.107	523.189	789.993	662.977	944.31	918.161	932.387	911.534	779.195	883.747
BCAR1	723	ENSG00000050820	690.923	-0.469446	0.0971992	-4.82973	1.3672e-06	3.51141e-05	558.092	614.338	563.847	639.093	585.864	682.092	1082.02	914.39	636.602	735.292	916.132	761.89
SCO2	724	ENSG00000130489	60.2721	-0.817228	0.169227	-4.82917	1.37102e-06	3.51637e-05	58.5539	51.1282	52.3511	43.3283	42.6712	58.35	75.0038	70.7003	104.395	79.5934	95.4706	117.301
FASTKD2	725	ENSG00000118246	951.734	-0.389819	0.0807438	-4.82784	1.38019e-06	3.53012e-05	816.095	848.409	653.101	920.727	863.803	817.907	1027.92	1050.13	1206.68	1033.77	1139.86	980.549
RBX1	726	ENSG00000100387	492.771	-0.409905	0.0849032	-4.82791	1.37971e-06	3.53012e-05	432.75	416.216	360.45	472.279	447.471	485.915	568.062	621.22	524.02	604.531	532.321	618.395
KEAP1	727	ENSG00000079999	738.136	-0.458169	0.0949394	-4.82591	1.39365e-06	3.55965e-05	652.327	646.293	532.093	698.669	717.337	715.291	859.47	943.613	757.372	867	1125.4	882.608
ARHGEF26	728	ENSG00000114790	162.767	1.36657	0.283211	4.82526	1.39824e-06	3.56646e-05	234.216	241.261	260.039	173.313	102.641	158.954	99.5952	69.7576	60.3851	97.5967	62.6827	64.9144
TLE1	729	ENSG00000196781	313.628	0.689943	0.143026	4.82391	1.4077e-06	3.58569e-05	346.749	325.943	410.226	233.973	363.282	322.937	238.537	169.681	218	219.829	221.8	175.383
TRIM37	730	ENSG00000108395	537.182	-0.534424	0.110809	-4.82294	1.41458e-06	3.59827e-05	436.41	492.109	454.853	485.277	518.974	439.637	592.653	729.627	490.245	651.908	747.371	881.469
ADPRHL2	731	ENSG00000116863	164.746	-0.695549	0.144288	-4.82057	1.43145e-06	3.63172e-05	136.321	133.413	116.717	179.812	132.627	151.911	226.241	246.037	232.329	248.256	198.656	223.214
TMEM11	732	ENSG00000178307	215.756	-0.516032	0.107048	-4.82055	1.43164e-06	3.63172e-05	208.598	192.53	165.635	190.645	208.743	202.213	316	317.68	251.775	224.567	331.736	226.631
ATP5B	733	ENSG00000110955	28495.4	-0.579102	0.12014	-4.82022	1.434e-06	3.63274e-05	24272.4	23816.2	15356	23385.4	27670.5	21709.2	39065.9	28307.4	34611.9	33105.2	39450.6	28941.6
ZC3H12D	734	ENSG00000178199	30.8701	1.80656	0.37504	4.81699	1.45737e-06	3.6869e-05	39.3409	39.9439	137.314	20.5809	40.3646	46.2776	4.91828	13.1974	20.4695	18.0033	15.4296	20.4993
TMEM14C	735	ENSG00000111843	743.454	-0.484839	0.1007	-4.81469	1.47429e-06	3.72465e-05	657.816	580.785	466.01	853.568	619.309	689.134	891.439	883.282	870.978	812.99	891.059	1055.71
DLAT	736	ENSG00000150768	2907.79	-0.654345	0.135925	-4.81401	1.47932e-06	3.73226e-05	2470.24	2365.48	1616.88	2337.56	2953.54	2140.84	3768.63	4166.6	3036.65	3062.45	5003.05	2809.54
MOCS2	737	ENSG00000164172	716.735	-0.536815	0.111565	-4.81168	1.49667e-06	3.77092e-05	555.347	647.891	473.734	660.757	687.352	560.362	917.26	779.588	854.603	734.344	1032.82	880.33
PPDPF	738	ENSG00000125534	556.822	1.17795	0.244836	4.81119	1.50035e-06	3.77508e-05	812.435	545.634	519.219	747.413	555.879	574.446	386.085	283.744	331.606	251.098	174.547	233.464
RPL39	739	ENSG00000198918	353.777	-1.19949	0.249359	-4.81032	1.50692e-06	3.78647e-05	217.747	234.071	153.62	292.466	388.654	214.286	516.42	791.843	432.93	582.737	543.893	573.98
ACAT1	740	ENSG00000075239	4224.31	-0.699189	0.145393	-4.80896	1.51718e-06	3.80711e-05	3055.78	3191.52	2324.04	3627.66	4226.75	3114.69	4746.14	4262.75	5982.22	5087.35	7003.11	4637.39
FBXL20	741	ENSG00000108306	518.243	0.537363	0.111779	4.80738	1.52923e-06	3.83216e-05	469.346	559.215	671.123	510.191	542.039	590.543	464.778	339.361	407.344	374.279	364.524	356.46
IGSF11	742	ENSG00000144847	77.6472	1.20462	0.250609	4.80675	1.53406e-06	3.83908e-05	103.384	97.4632	137.314	90.9895	71.5031	112.676	43.035	45.2482	51.1738	24.6361	63.6471	38.7209
DDX1	743	ENSG00000079785	1936.29	-0.55792	0.116104	-4.80534	1.54487e-06	3.85663e-05	1607.49	1868.58	1395.46	1732.05	1889.06	1308.85	2546.44	2334.99	2692.77	1763.37	2772.51	2318.7
ZDHHC14	744	ENSG00000175048	466.341	0.868439	0.180725	4.8053	1.54523e-06	3.85663e-05	569.071	583.181	883.102	694.336	493.602	486.921	450.023	354.444	320.348	345.852	251.695	312.045
RP11-393N4.2	745	ENSG00000213169	48.2022	-1.23746	0.257563	-4.80448	1.55156e-06	3.86724e-05	24.7024	27.1619	15.4479	33.5794	55.3572	31.1871	72.5447	95.2097	77.7842	77.6983	63.6471	48.9705
TYMP	746	ENSG00000025708	155.346	-1.15797	0.241062	-4.80362	1.55825e-06	3.8787e-05	93.3203	122.228	152.762	102.905	107.255	152.917	215.175	178.165	161.709	495.564	198.656	383.792
ILKAP	747	ENSG00000132323	238.57	0.400343	0.0833723	4.80187	1.57189e-06	3.90743e-05	266.237	258.837	269.479	277.301	242.188	284.708	184.436	210.215	206.742	191.403	221.8	194.743
ATP10D	748	ENSG00000145246	697.352	0.71981	0.149949	4.80037	1.58376e-06	3.93168e-05	801.457	966.643	974.073	566.518	734.636	701.207	525.027	424.202	450.33	450.082	493.747	540.953
RPS6	749	ENSG00000137154	2892.53	-0.626475	0.130517	-4.79995	1.58708e-06	3.93243e-05	2168.32	2436.58	1787.66	2843.42	2366.52	2636.82	3100.98	5124.36	2748.03	3944.61	3017.45	4041.77
ANAPC15	750	ENSG00000110200	29.3747	-1.02753	0.214078	-4.79979	1.5883e-06	3.93243e-05	21.9577	19.1731	9.44035	24.9138	20.759	21.1267	41.8054	32.9935	26.6104	39.7967	48.2175	47.8316
GSTM4	751	ENSG00000168765	180.22	-0.658336	0.137208	-4.79811	1.60173e-06	3.95512e-05	159.193	122.228	105.56	153.816	157.999	137.827	185.665	243.209	225.165	181.928	277.733	200.437
CHCHD1	752	ENSG00000172586	195.221	-0.726757	0.151467	-4.79811	1.60167e-06	3.95512e-05	159.193	144.597	103.844	187.395	205.283	154.929	252.062	308.253	253.822	231.2	346.202	181.077
CBWD2	753	ENSG00000136682	111.633	-0.596511	0.124367	-4.79637	1.61567e-06	3.98425e-05	87.8309	88.6755	90.9707	101.822	99.1817	92.5552	168.451	124.432	154.545	144.026	140.795	115.024
NDRG2	754	ENSG00000165795	2356.47	-0.509334	0.106201	-4.79594	1.61911e-06	3.98743e-05	2123.49	1995.6	1445.23	2167.5	2243.12	1826.96	2730.88	2705.46	3372.35	2485.4	3043.49	2455.36
KLF15	755	ENSG00000163884	973.162	1.0924	0.227835	4.79469	1.62928e-06	4.00717e-05	1373.27	1171.96	1029.86	895.813	1133.67	1189.13	422.972	576.914	403.25	556.206	940.241	284.712
EDA2R	756	ENSG00000131080	75.5447	1.88473	0.393148	4.79394	1.63539e-06	4.01688e-05	149.129	204.513	111.568	132.151	93.4153	94.5673	15.9844	28.2801	24.5634	52.1147	34.7166	56.9424
TMEM173	757	ENSG00000184584	380.209	-0.759333	0.158413	-4.79337	1.64003e-06	4.02294e-05	306.493	284.401	392.204	246.971	247.954	325.955	377.478	450.596	459.541	578.947	443.601	747.085
ARHGEF7	758	ENSG00000102606	1247.11	0.578962	0.120797	4.79286	1.64422e-06	4.02791e-05	1441.89	1395.64	1740.46	1261.94	1320.5	1182.09	1082.02	821.066	1065.44	900.164	900.703	818.832
ABLIM3	759	ENSG00000173210	175.673	0.866326	0.180794	4.79178	1.65311e-06	4.04434e-05	229.641	173.357	250.598	177.646	149.926	142.857	132.794	91.439	139.193	68.2229	103.185	84.2748
AMD1	760	ENSG00000123505	1282.04	-0.746481	0.155907	-4.78798	1.68469e-06	4.11618e-05	934.118	875.571	845.341	1129.79	1176.34	1111.67	2196.01	1647.79	1219.98	1364.46	2407.02	1349.54
RP11-848P1.9	761	ENSG00000266865	49.0827	0.92341	0.192886	4.78733	1.69013e-06	4.12405e-05	59.4688	72.698	55.7839	49.8276	65.7367	48.2897	34.428	27.3374	44.0095	20.8459	21.2157	39.8597
SLC1A7	762	ENSG00000162383	38.4222	2.01789	0.421991	4.78184	1.737e-06	4.23149e-05	40.2558	118.234	54.9257	22.7474	17.2991	91.5492	7.37743	13.1974	14.3287	7.58033	20.2513	22.777
PAFAH1B1	763	ENSG00000007168	2091.04	-0.256979	0.0537429	-4.78164	1.73872e-06	4.23149e-05	1972.53	1803.07	1815.98	2023.43	2145.09	1981.89	2459.14	2440.57	2072.54	2324.32	2363.62	2360.83
IPO13	764	ENSG00000117408	770.389	-0.529918	0.110865	-4.77986	1.75416e-06	4.26347e-05	733.754	564.807	518.361	758.245	755.395	744.466	957.836	993.574	882.236	1015.76	1082	944.106
TCEB2	765	ENSG00000103363	345.056	-0.529158	0.110721	-4.77921	1.75985e-06	4.27171e-05	312.897	289.993	212.837	343.377	354.055	280.684	414.365	465.679	371.522	388.492	471.567	470.344
MIEF1	766	ENSG00000100335	418.561	-0.4712	0.0986009	-4.77886	1.76289e-06	4.27351e-05	354.983	377.071	335.562	412.702	446.317	337.022	654.132	458.138	441.118	415.023	631.649	537.537
RP11-820L6.1	767	ENSG00000255090	136.999	1.72845	0.361708	4.77857	1.76548e-06	4.27421e-05	137.236	180.547	273.77	132.151	71.5031	154.929	31.9688	52.7895	77.7842	53.0623	35.6809	35.3043
FAM195B	768	ENSG00000225663	512.38	-0.495174	0.103631	-4.77824	1.76839e-06	4.27568e-05	492.219	425.003	389.629	542.687	469.383	491.951	659.05	690.035	454.423	686.967	675.045	792.639
D4S234E	769	ENSG00000168824	15.3628	-1.84375	0.385933	-4.77739	1.77583e-06	4.28253e-05	14.6385	10.3854	6.0075	10.8321	10.3795	7.04225	22.1323	19.7961	69.5964	27.4787	27.0018	46.6928
LDLRAD4	770	ENSG00000168675	1930.44	0.822332	0.172121	4.77765	1.77357e-06	4.28253e-05	2234.2	2156.17	3630.25	1711.47	2036.68	2450.7	1396.79	1055.79	1205.65	1291.5	1505.35	1588.69
FLT3	771	ENSG00000122025	18.1022	2.41478	0.505811	4.77407	1.80541e-06	4.34821e-05	14.6385	30.3574	100.411	5.41604	24.2188	22.1328	6.14785	6.59869	4.0939	5.68524	6.75045	7.97194
ENOPH1	772	ENSG00000145293	254.946	-0.512173	0.107376	-4.76992	1.84296e-06	4.4329e-05	225.981	222.887	185.374	237.223	221.429	215.292	322.148	326.164	264.057	322.164	286.412	343.932
NDUFA5	773	ENSG00000128609	1974.07	-0.591683	0.124083	-4.76843	1.85665e-06	4.46005e-05	1547.1	1492.31	1192.06	1615.06	2010.16	1678.07	2569.8	2144.57	2318.17	2320.53	3319.29	1688.91
LYRM5	774	ENSG00000205707	333.692	-0.590679	0.123881	-4.76813	1.85946e-06	4.46102e-05	251.599	278.809	199.964	327.129	272.173	326.961	429.12	339.361	510.715	390.387	463.852	357.598
RPL13	775	ENSG00000167526	1985.05	-0.518629	0.108823	-4.7658	1.88105e-06	4.507e-05	1689.83	1664.06	1289.9	1904.28	1759.9	1652.92	2138.22	3196.59	2065.37	2324.32	2040.56	2498.63
PITPNM1	776	ENSG00000110697	437.956	-0.816092	0.17136	-4.76244	1.9127e-06	4.57692e-05	362.302	443.378	330.412	456.03	386.347	328.974	925.867	754.136	410.414	675.596	671.187	626.367
GBAS	777	ENSG00000146729	3905.48	-0.565863	0.118912	-4.75868	1.94863e-06	4.65689e-05	3228.7	3050.12	2297.44	3400.19	4030.7	2732.39	5265.02	3734.86	5114.31	4211.82	4864.18	4545.15
CTNNAP1	778	ENSG00000249026	130.005	-1.01576	0.213507	-4.75751	1.96e-06	4.67609e-05	99.7246	96.6643	57.5003	110.487	147.619	79.4768	231.159	207.387	120.77	217.934	192.87	222.075
VDAC1P1	779	ENSG00000073905	253.826	-0.707361	0.148689	-4.75733	1.9617e-06	4.67609e-05	206.768	179.748	133.023	215.558	231.808	199.195	319.688	315.795	353.099	269.102	328.843	313.183
NDUFA3	780	ENSG00000170906	953.894	-0.660876	0.13894	-4.75655	1.9693e-06	4.68819e-05	814.265	694.226	503.772	775.577	897.248	772.635	1202.52	936.072	1293.67	1036.61	1579.6	994.215
SVIL	781	ENSG00000197321	9842.9	0.508148	0.106862	4.75516	1.98288e-06	4.70987e-05	11197.5	10527.6	9091.92	11698.6	11731.1	9497.98	8425.02	6748.58	9722	6683	6260.56	6982.28
ISOC2	782	ENSG00000063241	320.849	-0.669097	0.140712	-4.7551	1.98348e-06	4.70987e-05	268.982	295.585	220.561	295.716	343.676	275.654	395.922	540.15	338.771	431.131	416.599	577.396
KITLG	783	ENSG00000049130	348.084	-1.01636	0.213777	-4.75432	1.99118e-06	4.72213e-05	273.557	299.58	338.136	226.39	345.983	270.623	552.077	509.042	620.227	684.124	410.813	773.278
RPRD2	784	ENSG00000163125	554.194	0.677912	0.142639	4.75264	2.00781e-06	4.75548e-05	608.412	573.595	641.086	600.097	544.346	593.561	425.432	353.501	450.33	329.744	353.916	314.322
MXD4	785	ENSG00000123933	804.28	0.715636	0.150599	4.75192	2.01495e-06	4.76632e-05	996.331	1036.94	995.528	706.251	1153.28	984.909	692.248	694.748	561.888	402.705	730.013	495.399
TG	786	ENSG00000042832	28.7439	1.39848	0.29439	4.75044	2.02972e-06	4.78905e-05	56.7241	37.5473	61.7914	37.9123	26.5253	44.2656	15.9844	13.1974	25.5869	18.0033	15.4296	12.5273
GDF10	787	ENSG00000266524	29.6478	2.44413	0.514481	4.75067	2.02744e-06	4.78905e-05	59.4688	61.5137	40.3361	29.2466	24.2188	25.1509	13.5253	4.71335	5.11738	6.63278	6.75045	7.97194
GRSF1	788	ENSG00000132463	1852.53	-0.468442	0.098671	-4.74751	2.05932e-06	4.85273e-05	1499.53	1515.47	1246.13	1607.48	1746.06	1543.26	2348.48	1980.55	1968.14	1936.77	2510.2	1922.38
ETFDH	789	ENSG00000171503	2509.19	-0.784386	0.165292	-4.74547	2.08027e-06	4.89588e-05	1601.08	1706.4	1401.46	2105.76	2134.71	2207.24	3496.9	2742.23	3874.88	2915.58	3876.69	2305.03
RP11-370I10.6	790	ENSG00000257735	37.7689	1.22862	0.259001	4.74367	2.0988e-06	4.927e-05	49.4049	51.9271	59.2168	40.0787	27.6786	29.175	13.5253	15.0827	26.6104	16.1082	12.5365	27.3324
EML1	791	ENSG00000066629	736.968	-0.452635	0.0954155	-4.74383	2.09715e-06	4.927e-05	621.22	548.83	629.929	578.433	702.345	704.225	960.295	657.984	763.513	1021.45	911.311	863.247
RPS5	792	ENSG00000083845	1295.6	-0.618217	0.13037	-4.74203	2.11592e-06	4.96093e-05	1082.33	1118.43	783.549	1243.52	1154.43	1177.06	1490.24	2305.77	1304.93	1696.1	1311.52	1955.4
RPL38	793	ENSG00000172809	1588.71	-0.512919	0.108178	-4.74141	2.12232e-06	4.96964e-05	1456.53	1358.89	925.155	1521.91	1400.08	1349.09	1840.67	2277.49	1763.45	1815.49	1799.48	1930.35
RP11-451J24.1	794	ENSG00000242364	76.8488	-0.981742	0.207102	-4.74038	2.13319e-06	4.98881e-05	42.0856	38.3462	37.7614	61.7428	88.8022	72.4345	121.728	95.2097	119.747	91.9114	135.009	103.635
FAM220A	795	ENSG00000178397	239.712	-0.777768	0.164121	-4.73898	2.14794e-06	5.01698e-05	177.492	200.519	143.322	220.974	209.896	177.062	302.474	291.285	398.132	250.151	403.098	288.129
NOL8	796	ENSG00000198000	277.588	0.42184	0.0890686	4.73613	2.1784e-06	5.08175e-05	324.791	326.741	295.226	309.797	297.545	283.702	243.455	190.419	241.54	273.839	208.3	216.381
RAB1A	797	ENSG00000138069	1194.34	-0.30942	0.0653605	-4.73404	2.20092e-06	5.11499e-05	1145.46	1054.52	1007.54	1000.88	1299.74	1036.22	1560.33	1347.08	1309.03	1277.28	1288.37	1326.76
LYSMD3	798	ENSG00000176018	558.654	-0.504654	0.106594	-4.73437	2.19741e-06	5.11499e-05	464.772	474.534	417.092	569.767	551.266	446.68	879.143	608.965	532.208	702.128	709.761	715.197
DUSP14	799	ENSG00000276023	144.393	-0.710451	0.150069	-4.73417	2.19957e-06	5.11499e-05	111.618	123.826	83.2468	125.652	114.174	123.742	159.844	228.126	178.085	157.292	203.478	186.771
TMEM198B	800	ENSG00000182796	73.127	1.17821	0.248966	4.73241	2.21868e-06	5.14984e-05	87.8309	89.4744	93.5453	47.6611	78.4227	85.513	35.6576	28.2801	69.5964	22.741	26.0374	31.8878
SCML4	801	ENSG00000146285	13.7688	3.2824	0.693656	4.73203	2.22284e-06	5.15305e-05	10.064	20.7708	126.157	6.49925	25.3721	13.0785	3.68871	1.88534	2.04695	4.7377	2.89305	5.69424
SLC4A3	802	ENSG00000114923	5015.23	-0.696782	0.147261	-4.7316	2.22755e-06	5.15752e-05	3910.3	3660.46	2746.28	4730.37	4617.71	4850.1	5979.4	6096.25	8680.1	6213.02	7375.35	5385.62
IFI35	803	ENSG00000068079	99.7548	-0.740182	0.156566	-4.7276	2.27194e-06	5.25374e-05	62.2135	74.2957	98.6946	69.3253	107.255	104.628	148.778	119.719	137.146	174.347	152.367	127.551
TSR3	804	ENSG00000007520	264.678	-0.573014	0.12122	-4.72705	2.27811e-06	5.26146e-05	253.429	228.479	168.21	264.303	251.414	208.249	323.377	369.527	315.231	343.01	328.843	359.876
AMPH	805	ENSG00000078053	90.8042	1.41843	0.300322	4.72303	2.32355e-06	5.35974e-05	128.087	233.273	133.023	146.233	87.6489	106.64	51.642	65.0442	50.1503	44.5344	27.9661	74.0252
KCTD20	806	ENSG00000112078	938.605	-0.609731	0.129136	-4.72163	2.33961e-06	5.3901e-05	828.904	803.672	908.849	962.972	907.628	856.136	1857.88	1216.04	947.739	1326.56	1182.29	1511.25
LDHBP2	807	ENSG00000213684	143.683	-0.74068	0.156988	-4.71808	2.38076e-06	5.47132e-05	147.3	103.055	73.8064	150.566	111.868	110.664	190.583	134.802	234.376	176.243	244.945	181.077
DCTN2	808	ENSG00000175203	974.395	-0.378135	0.0801437	-4.71822	2.37916e-06	5.47132e-05	962.48	895.543	706.31	1001.97	951.452	879.275	1177.93	1264.12	1096.14	1137.05	1079.11	1255.01
SELENBP1	809	ENSG00000143416	535.936	-1.13369	0.24033	-4.71723	2.39076e-06	5.48751e-05	244.28	298.781	373.323	254.554	576.638	332.998	484.451	450.596	1085.91	688.862	1205.44	645.727
RHOBTB1	810	ENSG00000072422	648.947	0.793	0.168129	4.71663	2.39787e-06	5.49705e-05	816.095	902.733	549.257	851.401	607.776	750.502	227.471	458.138	498.433	476.613	471.567	449.845
ABCD3	811	ENSG00000117528	1577.23	-0.612861	0.129965	-4.71557	2.4104e-06	5.51574e-05	1373.27	1303.77	1137.99	1380.01	1408.15	1389.33	2716.12	2088.96	1409.33	2712.81	1731.97	1562.5
ZNF701	812	ENSG00000167562	53.8497	1.03861	0.220258	4.71543	2.41197e-06	5.51574e-05	79.5967	63.1114	59.2168	69.3253	44.9777	66.3983	30.7393	30.1654	31.7278	30.3213	42.4314	20.4993
TEX264	813	ENSG00000164081	295.902	-0.408776	0.0867385	-4.71273	2.44415e-06	5.58247e-05	268.067	278.01	243.733	268.636	281.399	294.768	298.786	352.559	386.874	361.961	377.061	388.347
MOB4	814	ENSG00000115540	450.387	-0.463767	0.098463	-4.71007	2.47636e-06	5.64214e-05	326.621	405.032	315.823	453.864	444.011	378.269	558.225	550.519	503.55	549.574	521.713	514.76
BLVRB	815	ENSG00000090013	566.318	-0.586237	0.124463	-4.71012	2.4757e-06	5.64214e-05	494.049	436.987	367.316	523.189	516.667	476.861	686.101	711.716	772.725	580.842	852.485	617.256
NAMPT	816	ENSG00000105835	1639.97	-1.13589	0.24119	-4.7095	2.48325e-06	5.64594e-05	1875.55	1394.84	998.103	1029.05	1379.32	1210.26	5440.85	2084.24	1341.78	4564.3	1859.27	2044.23
ZBTB26	817	ENSG00000171448	109.161	0.518986	0.110201	4.70943	2.4841e-06	5.64594e-05	135.406	111.843	117.575	122.402	132.627	119.718	79.9221	68.8149	77.7842	96.6491	87.7558	104.774
RP11-86H7.7	818	ENSG00000235565	8.42282	-1.90749	0.405125	-4.70841	2.49661e-06	5.6641e-05	3.65962	6.39103	3.43286	3.24962	3.45983	6.03621	13.5253	8.48403	9.21129	20.8459	18.3226	29.6101
PLA2G4F	819	ENSG00000168907	24.7635	-3.45754	0.734353	-4.70828	2.4982e-06	5.6641e-05	13.7236	0.798879	2.57464	5.41604	6.91965	3.01811	20.9027	6.59869	183.202	1.89508	123.437	18.2216
KMT2A	820	ENSG00000118058	921.062	0.700919	0.148912	4.70692	2.51483e-06	5.69486e-05	894.777	985.017	1159.45	1124.37	997.583	1006.04	724.217	560.889	733.832	592.213	554.501	629.783
C5orf47	821	ENSG00000185056	13.0882	2.30581	0.489943	4.70628	2.52275e-06	5.70583e-05	30.1919	34.3518	31.7539	30.3298	8.07293	24.1448	1.22957	7.54136	7.16433	4.7377	8.67915	2.2777
TMBIM6	822	ENSG00000139644	3602.71	-0.492496	0.104738	-4.70219	2.57387e-06	5.81437e-05	3170.14	2929.49	2946.25	3092.56	3890	3598.59	4767.05	4577.61	3453.21	4795.5	5248.96	4764.94
SLC6A1	823	ENSG00000157103	65.9008	1.20717	0.256861	4.69972	2.60519e-06	5.86721e-05	77.7669	72.698	110.71	72.5749	59.9703	129.779	36.8871	14.1401	62.432	32.2164	54.0036	27.3324
RP11-933H2.4	824	ENSG00000250608	158.392	0.990605	0.210776	4.6998	2.6041e-06	5.86721e-05	159.193	177.351	287.502	236.139	157.999	182.092	71.3151	107.464	139.193	79.5934	122.472	83.136
MEG3	825	ENSG00000214548	202.918	1.25823	0.26773	4.6996	2.60674e-06	5.86721e-05	185.726	230.077	288.36	144.067	174.145	263.581	60.249	67.8723	127.935	106.125	88.7202	86.5525
WASF4P	826	ENSG00000188459	40.8516	1.2044	0.256333	4.69859	2.61964e-06	5.88199e-05	78.6818	60.7148	33.4703	34.6626	61.1236	41.2474	17.214	29.2228	23.54	22.741	15.4296	26.1935
CCL8	827	ENSG00000108700	9.07142	-3.2426	0.690086	-4.69883	2.61658e-06	5.88199e-05	6.40433	0.798879	1.71643	5.41604	1.15328	5.03018	11.0661	12.2547	16.3756	90.9639	16.3939	45.5539
RRAGA	828	ENSG00000155876	611.813	-0.391282	0.0832876	-4.69796	2.62773e-06	5.89302e-05	580.964	520.869	460.861	550.27	610.083	550.301	647.984	634.417	808.546	635.8	745.442	816.554
GNG12-AS1	829	ENSG00000232284	125.276	0.844049	0.179724	4.69637	2.64828e-06	5.93195e-05	150.044	131.815	135.598	158.148	123.4	147.887	65.1673	76.3563	141.24	54.9574	75.2193	58.0813
PLXDC2	830	ENSG00000120594	2746.82	0.990429	0.210909	4.69601	2.65296e-06	5.93528e-05	4121.65	4516.06	4576.86	2557.45	2115.11	3281.69	1164.4	1964.52	1792.11	1679.04	1532.35	2523.69
OSTF1	831	ENSG00000134996	266.584	-0.441537	0.0940348	-4.69546	2.66005e-06	5.94378e-05	238.79	252.446	305.524	200.393	250.261	257.545	343.05	336.533	299.879	380.911	299.913	389.486
HMG20B	832	ENSG00000064961	205.979	-0.5335	0.113626	-4.69522	2.66316e-06	5.94378e-05	181.151	193.329	179.367	202.56	234.115	214.286	221.323	361.043	242.564	265.311	300.877	346.21
HIP1	833	ENSG00000127946	632.988	0.573331	0.122125	4.69464	2.67074e-06	5.95355e-05	754.796	702.214	641.944	713.834	733.483	771.629	506.583	460.966	529.137	515.462	475.424	413.402
ATP5F1	834	ENSG00000116459	3089.87	-0.596163	0.127017	-4.69358	2.68469e-06	5.97746e-05	2694.39	2673.05	1691.54	2756.76	3166.89	2260.56	4339.16	3340.82	3979.28	3916.19	4215.17	3248
TSPY26P	835	ENSG00000235217	54.0053	0.797882	0.170005	4.69329	2.68847e-06	5.97871e-05	65.8731	67.1058	50.6346	73.6581	66.89	65.3923	24.5914	38.6495	39.9156	36.9541	32.7879	50.1093
BRD3	836	ENSG00000169925	193.761	0.6933	0.147801	4.69078	2.72164e-06	6.04524e-05	245.194	206.111	199.106	219.891	198.363	216.298	141.401	155.541	148.404	119.39	145.617	83.136
LATS1	837	ENSG00000131023	473.884	0.455104	0.0970278	4.69045	2.7261e-06	6.04789e-05	564.496	535.249	568.996	501.525	438.245	510.06	448.793	354.444	402.226	353.433	326.915	396.319
PLIN3	838	ENSG00000105355	200.527	-0.75786	0.161656	-4.68811	2.75737e-06	6.10997e-05	157.364	162.172	183.658	185.229	222.582	198.189	210.257	425.144	236.423	341.115	245.909	412.263
TIMELESS	839	ENSG00000111602	46.5479	-0.776012	0.165546	-4.68759	2.76435e-06	6.11814e-05	41.1707	31.1563	48.06	36.8291	55.3572	41.2474	61.4785	93.3244	57.3147	74.8557	80.041	62.6367
RPL27A	840	ENSG00000166441	896.516	-0.491214	0.104839	-4.68543	2.79375e-06	6.17586e-05	716.37	729.376	611.048	880.648	853.424	762.575	994.723	1423.43	932.387	1068.83	885.273	1087.6
SLC1A3	841	ENSG00000079215	725.445	1.2079	0.257845	4.68459	2.80514e-06	6.19366e-05	860.01	784.499	1628.03	1098.37	741.556	813.883	421.743	443.055	378.686	506.934	545.822	268.768
PRKAB1	842	ENSG00000111725	191.22	0.694599	0.148314	4.68331	2.82279e-06	6.21939e-05	214.088	239.664	226.568	181.979	217.969	200.201	200.42	146.114	115.653	109.915	132.116	89.969
ZNF397	843	ENSG00000186812	303.403	0.344888	0.0736466	4.68302	2.82685e-06	6.21939e-05	334.855	345.914	314.106	307.631	341.369	316.901	279.113	241.324	270.198	288.052	233.373	233.464
NXT1	844	ENSG00000132661	40.9897	-0.845616	0.180567	-4.68312	2.82543e-06	6.21939e-05	40.2558	38.3462	32.6121	36.8291	33.445	27.163	68.856	70.7003	38.8921	71.0655	53.0392	74.0252
RPS25	845	ENSG00000118181	799.084	-0.628524	0.13423	-4.68244	2.83476e-06	6.22944e-05	721.86	670.259	495.189	582.766	811.906	653.923	1069.73	1183.05	811.617	969.334	963.385	1085.32
COPRS	846	ENSG00000172301	296.559	-0.668917	0.142868	-4.68207	2.8399e-06	6.23334e-05	270.812	241.261	211.979	293.549	260.64	234.406	381.167	523.182	279.409	378.069	405.027	435.04
C14orf132	847	ENSG00000227051	240.163	2.21685	0.473568	4.68116	2.85263e-06	6.2539e-05	270.812	497.701	291.793	308.714	134.933	546.277	140.171	50.9042	70.6199	82.436	39.5383	58.0813
AIMP2	848	ENSG00000106305	210.006	-0.603723	0.128984	-4.6806	2.86032e-06	6.25598e-05	173.832	164.569	140.747	202.56	212.203	151.911	295.097	225.298	262.01	253.941	318.235	230.047
AC003090.1	849	ENSG00000223561	107.359	2.02775	0.433204	4.68083	2.85715e-06	6.25598e-05	122.597	222.887	109.851	158.148	33.445	254.527	8.607	29.2228	61.4086	49.2721	35.6809	36.4432
APPL2	850	ENSG00000136044	596.67	0.647244	0.138314	4.67952	2.87542e-06	6.2816e-05	547.113	617.533	737.206	568.684	633.148	604.627	395.922	376.125	545.513	350.59	394.419	305.211
MAD2L2	851	ENSG00000116670	97.5372	-0.627698	0.134185	-4.67786	2.89883e-06	6.32531e-05	91.4905	103.055	73.8064	122.402	93.4153	88.5311	135.253	158.369	113.606	181.928	141.759	150.328
TAF15	852	ENSG00000270647	268.559	0.683785	0.146202	4.677	2.91102e-06	6.34444e-05	268.067	294.786	338.136	279.468	355.209	331.992	163.533	230.012	260.986	183.823	187.084	134.384
TKTL1	853	ENSG00000007350	89.5179	-0.983184	0.210266	-4.6759	2.92669e-06	6.36575e-05	62.2135	31.1563	42.9107	40.0787	63.4301	57.344	95.9065	90.4963	90.0659	88.1213	157.189	61.4978
ZNF189	854	ENSG00000136870	1118.57	1.26255	0.270016	4.67583	2.92765e-06	6.36575e-05	1518.74	1596.96	1284.75	1113.54	1599.59	1243.46	973.82	509.042	388.921	455.767	641.293	515.898
PTPN14	855	ENSG00000152104	722.153	1.01602	0.217364	4.67426	2.95018e-06	6.39975e-05	936.862	1029.75	984.371	1169.86	738.096	857.142	588.964	505.271	483.081	361.961	427.207	461.234
CISD3	856	ENSG00000277972	283.249	-0.615451	0.131662	-4.67447	2.94718e-06	6.39975e-05	279.961	253.245	144.18	267.552	269.866	262.575	339.362	437.399	415.531	348.695	436.85	279.018
RP4-717I23.3	857	ENSG00000223745	150.136	1.01848	0.217966	4.67264	2.97358e-06	6.44299e-05	147.3	201.317	284.927	128.902	130.32	162.978	49.1828	69.7576	136.122	88.1213	91.6132	86.5525
COL22A1	858	ENSG00000169436	40.8217	2.9352	0.628379	4.67106	2.99643e-06	6.48276e-05	32.0217	112.642	59.2168	127.819	25.3721	42.2535	11.0661	5.65602	7.16433	12.318	4.82175	11.3885
RNF41	859	ENSG00000181852	698.871	-0.551605	0.118094	-4.67089	2.99892e-06	6.48276e-05	571.815	617.533	485.749	701.919	668.9	593.561	927.096	1083.13	583.381	866.052	1015.46	854.136
AC007318.5	860	ENSG00000172974	979.846	-0.532341	0.113995	-4.66987	3.01388e-06	6.50753e-05	849.032	784.499	574.145	904.479	914.547	810.864	1232.03	1314.08	1143.22	1147.47	1126.36	1027.24
JADE1	861	ENSG00000077684	476.425	0.745861	0.159746	4.66903	3.02623e-06	6.52661e-05	520.581	662.27	592.168	431.117	477.456	555.331	371.33	324.279	339.794	386.597	267.125	243.714
ECI2	862	ENSG00000198721	134.114	-0.778847	0.166827	-4.6686	3.03266e-06	6.53287e-05	122.597	91.8711	70.3735	107.238	93.4153	117.706	158.615	159.311	167.85	192.351	223.729	129.829
ZNF329	863	ENSG00000181894	200.652	-0.46003	0.0985665	-4.6672	3.05331e-06	6.56974e-05	179.321	170.161	167.352	204.726	192.597	200.201	244.685	269.604	205.719	234.043	279.661	294.962
POGZ	864	ENSG00000143442	650.112	0.730097	0.156446	4.66676	3.05988e-06	6.57627e-05	652.327	721.387	763.81	780.993	623.922	714.285	541.011	364.813	531.184	369.541	390.562	371.265
ZNF646	865	ENSG00000167395	266.3	0.399225	0.0855893	4.66443	3.09476e-06	6.64354e-05	298.259	308.367	264.33	276.218	299.852	289.738	211.486	218.699	253.822	186.666	223.729	223.214
LGMNP1	866	ENSG00000214269	88.2718	-0.91628	0.19647	-4.66371	3.10557e-06	6.65904e-05	64.0433	49.5305	66.9407	81.2406	86.4956	127.766	158.615	98.0377	129.981	208.459	139.831	159.439
UQCRQ	867	ENSG00000164405	2527.72	-0.682707	0.146405	-4.66314	3.11424e-06	6.66993e-05	1977.11	1990.81	1341.39	2580.2	2357.29	1936.62	3832.57	2943.96	3134.91	3176.16	3205.5	3259.38
ATP5A1P2	868	ENSG00000227682	793.757	-0.744918	0.159842	-4.66033	3.15707e-06	6.75387e-05	536.134	516.875	400.786	604.43	806.139	652.917	1099.24	759.792	1102.28	974.072	1066.57	887.163
ARHGAP26	869	ENSG00000145819	2571.4	0.931202	0.19985	4.65951	3.16961e-06	6.7729e-05	2998.14	2683.43	4713.31	2549.87	2506.07	2682.09	1662.38	1453.6	1664.17	1650.62	1636.5	1442.92
STARD13	870	ENSG00000133121	1987.85	0.616651	0.132349	4.65927	3.1733e-06	6.77299e-05	1935.94	2164.16	2839.83	1892.36	2217.75	2037.22	1792.71	1430.97	1679.52	1143.68	1420.49	1070.52
RPLP2	871	ENSG00000177600	1568.05	-0.414559	0.0890046	-4.65773	3.19719e-06	6.81326e-05	1391.57	1503.49	1175.75	1404.92	1500.41	1380.28	1754.6	2344.42	1822.81	1689.46	1750.29	1772.05
UBE2Q2P2	872	ENSG00000259429	58.4352	1.10379	0.236989	4.65758	3.19951e-06	6.81326e-05	70.4477	54.3238	113.284	99.6551	47.2843	52.3138	34.428	29.2228	47.0799	27.4787	41.467	23.9158
TMEM65	873	ENSG00000164983	1233.61	-0.783307	0.168196	-4.65712	3.2067e-06	6.82075e-05	905.756	878.767	928.588	1233.77	935.306	1169.01	1393.1	1812.75	1667.24	1699.89	2031.88	1806.21
IRS2	874	ENSG00000185950	767.731	1.02731	0.220625	4.65637	3.21834e-06	6.83769e-05	1072.27	1101.65	987.804	773.41	681.586	995.975	574.21	477.934	556.771	606.426	261.339	277.879
GXYLT1	875	ENSG00000151233	284.526	0.494529	0.106249	4.65442	3.24898e-06	6.89488e-05	317.472	323.546	342.427	342.294	283.706	317.907	242.225	201.731	252.799	268.154	201.549	202.715
ZC3H12B	876	ENSG00000102053	36.9251	1.17172	0.251803	4.65332	3.26633e-06	6.9238e-05	49.4049	45.5361	66.0825	51.994	32.2917	31.1871	13.5253	21.6814	23.54	14.2131	14.4652	36.4432
DUS1L	877	ENSG00000169718	340.269	-0.467668	0.100519	-4.65252	3.27907e-06	6.94287e-05	334.855	344.317	301.233	276.218	341.369	329.98	481.992	551.462	390.968	393.229	397.312	453.262
APBB1	878	ENSG00000166313	892.89	-0.490463	0.105486	-4.64955	3.32666e-06	7.03563e-05	756.626	721.387	604.183	882.814	903.014	740.442	1003.33	1158.54	1049.06	1047.98	1333.7	871.219
CLASP1	879	ENSG00000074054	2738.19	0.467032	0.100461	4.64889	3.33726e-06	7.04199e-05	2804.18	2633.1	3099.01	3056.81	3021.58	2794.77	1748.45	2224.7	2699.93	2050.48	2095.53	1770.91
RGCC	880	ENSG00000102760	790.085	1.28592	0.276596	4.64911	3.33372e-06	7.04199e-05	763.031	672.656	847.057	540.521	1002.2	746.478	387.315	236.61	406.32	206.564	359.702	279.018
PGP	881	ENSG00000184207	277.986	-0.804121	0.173003	-4.64802	3.3514e-06	7.0638e-05	232.386	254.043	147.613	261.053	268.713	176.056	384.856	435.514	416.555	263.416	487.961	348.488
DOCK9	882	ENSG00000088387	2402.22	0.899119	0.193477	4.64717	3.36526e-06	7.08498e-05	2671.52	2534.04	3422.56	1669.22	3131.14	2582.49	2154.21	1170.8	1427.75	1394.78	1388.66	1051.16
JTB	883	ENSG00000143543	507.474	-0.666803	0.1435	-4.64672	3.37253e-06	7.09224e-05	473.921	458.556	368.174	418.118	478.609	465.794	777.089	909.677	422.696	677.492	793.66	645.727
RP11-384P7.7	884	ENSG00000260947	12.3286	2.34018	0.503817	4.64489	3.40255e-06	7.14729e-05	11.8938	15.1787	12.8732	27.0802	33.445	43.2595	6.14785	1.88534	5.11738	5.68524	2.89305	6.83309
SSNA1	885	ENSG00000176101	280.282	-0.674206	0.145237	-4.64212	3.44845e-06	7.23551e-05	257.088	224.485	173.359	270.802	302.158	218.31	330.755	441.17	332.63	300.37	481.211	415.68
PPP1R3G	886	ENSG00000219607	204.005	-0.997242	0.214995	-4.63844	3.51052e-06	7.35742e-05	136.321	153.385	125.299	172.23	192.597	147.887	197.961	360.1	393.015	227.41	324.986	345.071
CYP4Z2P	887	ENSG00000154198	132.924	2.12772	0.458819	4.63738	3.52848e-06	7.3697e-05	172.002	262.831	188.807	89.9062	131.473	132.797	84.8404	24.5094	40.939	19.8984	45.3244	9.11079
CAPN9	888	ENSG00000135773	51.2413	1.61011	0.347219	4.63716	3.53225e-06	7.3697e-05	40.2558	57.5193	46.3436	92.0727	87.6489	54.3259	15.9844	23.5668	17.3991	26.5311	28.9305	10.2496
MYRIP	889	ENSG00000170011	334.862	1.1231	0.242182	4.63744	3.52748e-06	7.3697e-05	429.09	373.076	461.719	344.46	313.691	508.048	84.8404	238.496	321.372	138.341	142.724	189.049
FZD8	890	ENSG00000177283	110.932	-1.30756	0.281938	-4.63775	3.52221e-06	7.3697e-05	83.2563	68.7036	54.0675	92.0727	64.5834	122.736	131.564	224.356	101.324	380.911	151.403	209.548
COX7A2	891	ENSG00000112695	1893.01	-0.60979	0.131578	-4.63442	3.57938e-06	7.45965e-05	1628.53	1497.9	1150.86	1903.2	1661.87	1610.66	2780.06	2203.96	2234.25	2474.03	2451.38	2278.84
VPS51	892	ENSG00000149823	799.166	-0.377667	0.0815679	-4.63009	3.65499e-06	7.60868e-05	718.2	806.867	563.847	655.341	772.694	665.995	871.766	890.823	1012.22	840.469	912.275	906.524
ARHGAP10	893	ENSG00000071205	1977.91	0.801087	0.173055	4.62909	3.67278e-06	7.62862e-05	1862.75	2365.48	2668.19	2051.6	2014.77	2042.25	983.657	1572.37	1342.8	1382.46	1303.8	876.913
SHROOM4	894	ENSG00000158352	725.35	0.645561	0.139457	4.62912	3.67223e-06	7.62862e-05	706.306	752.544	926.013	727.916	863.803	915.492	666.427	479.819	573.147	539.151	405.991	464.65
CYCS	895	ENSG00000172115	3845.55	-0.681275	0.147182	-4.6288	3.67787e-06	7.63066e-05	3265.29	3106.04	1950.72	3496.59	3661.65	2742.45	6054.41	4527.65	4298.6	4866.57	5773.56	3696.7
CSNK2A1	896	ENSG00000101266	1054.52	-0.302295	0.0653213	-4.62782	3.69539e-06	7.65846e-05	965.224	1002.59	883.96	1055.04	1047.17	900.402	1116.45	1312.2	1152.43	1305.71	1091.64	1232.23
ANKAR	897	ENSG00000151687	205.324	0.661031	0.142846	4.62757	3.69982e-06	7.65908e-05	219.577	274.814	259.181	222.058	192.597	182.092	116.809	120.662	180.132	143.079	146.581	148.05
RPL31	898	ENSG00000071082	1583.51	-0.521532	0.112746	-4.62571	3.73311e-06	7.71939e-05	1345.82	1423.6	916.573	1468.83	1426.6	1397.38	1739.84	2244.5	1611.97	1917.82	1761.87	2172.92
KBTBD11	899	ENSG00000176595	257.053	-0.955358	0.206554	-4.62522	3.74198e-06	7.72912e-05	202.194	189.334	242.016	277.301	141.853	245.473	381.167	435.514	294.761	453.872	432.993	519.315
SNTG2	900	ENSG00000172554	133.429	1.88333	0.407236	4.62467	3.75202e-06	7.73754e-05	162.853	200.519	433.398	88.823	68.0432	209.255	33.1984	14.1401	52.1973	90.0164	46.2888	79.7194
NCKIPSD	901	ENSG00000213672	432.643	1.17324	0.253699	4.62454	3.75439e-06	7.73754e-05	535.219	635.109	553.548	334.711	500.521	399.396	343.05	170.623	232.329	220.777	244.945	101.358
ATRAID	902	ENSG00000138085	803.958	-0.517145	0.111856	-4.62332	3.77645e-06	7.7735e-05	722.775	651.885	493.473	696.503	687.352	826.961	913.571	918.161	974.349	977.862	974.958	1075.07
CCT7	903	ENSG00000135624	1819.44	-0.463344	0.100223	-4.62311	3.78021e-06	7.7735e-05	1623.04	1620.13	1254.71	1784.04	1748.37	1665.99	2376.76	2447.17	2024.44	2325.26	2276.83	1912.13
TNFRSF11B	904	ENSG00000164761	228.4	-2.57916	0.558263	-4.61996	3.83806e-06	7.88374e-05	111.618	119.832	103.844	175.48	76.1162	151.911	2091.5	196.075	106.442	1327.5	78.1123	616.117
SRP54	905	ENSG00000100883	588.278	-0.328956	0.0712077	-4.61967	3.84352e-06	7.88622e-05	537.049	568.802	470.301	545.937	547.806	595.573	638.147	691.92	665.26	740.029	629.72	733.419
TMEM2	906	ENSG00000135048	345.066	-1.15571	0.250299	-4.61731	3.88753e-06	7.96158e-05	295.514	228.479	369.032	246.971	304.465	324.949	467.237	423.259	454.423	1512.27	443.601	640.033
INTS2	907	ENSG00000108506	448.87	0.424386	0.0919134	4.61724	3.88882e-06	7.96158e-05	458.367	514.478	421.383	526.439	459.004	483.903	324.607	413.832	329.559	368.593	334.629	359.876
VPS29	908	ENSG00000111237	591.513	-0.458112	0.0992432	-4.61606	3.91099e-06	7.99815e-05	516.921	518.472	443.697	491.776	555.879	542.253	783.237	775.818	691.87	748.557	644.186	569.424
LLfos-48D6.2	909	ENSG00000273734	15.5799	1.67931	0.363824	4.61572	3.91741e-06	8.00246e-05	35.6813	19.1731	54.9257	11.9153	17.2991	17.1026	3.68871	8.48403	9.21129	5.68524	11.5722	10.2496
GPR64	910	ENSG00000173698	100.306	1.06345	0.230497	4.6137	3.95559e-06	8.07158e-05	129.002	123.027	139.031	103.988	76.1162	116.7	46.7237	49.9615	84.9485	48.3246	54.0036	45.5539
DAZAP1	911	ENSG00000071626	645.741	-0.388214	0.0841585	-4.61289	3.97109e-06	8.09431e-05	600.177	655.081	543.249	526.439	590.477	613.682	797.992	927.588	677.541	761.823	802.339	651.421
SRGAP1	912	ENSG00000196935	227.115	1.31602	0.28531	4.61262	3.97629e-06	8.09603e-05	266.237	293.987	676.273	220.974	243.341	269.617	115.58	131.031	138.169	170.557	109.936	126.412
SYNPO2L	913	ENSG00000166317	2593.15	1.21322	0.263257	4.6085	4.05593e-06	8.24913e-05	3819.73	3135.6	2200.46	4904.76	2373.44	2384.3	1157.03	1775.99	2205.59	690.757	873.701	1413.31
FAM73A	914	ENSG00000180488	494.553	0.337603	0.0732761	4.60727	4.07985e-06	8.28871e-05	520.581	546.433	477.167	496.109	515.514	545.271	475.844	378.953	450.33	425.446	330.772	398.597
DSC2	915	ENSG00000134755	771.02	-0.624853	0.135721	-4.60395	4.14556e-06	8.41299e-05	560.837	626.321	598.175	700.835	892.635	673.038	1330.4	1072.76	658.095	1192.01	1084.89	905.385
TMEM165	916	ENSG00000134851	555.058	-0.760979	0.165454	-4.59933	4.23847e-06	8.59215e-05	443.729	455.361	547.541	432.2	528.2	526.156	1279.98	812.582	414.508	987.337	638.4	840.47
NEU1	917	ENSG00000204386	298.064	-0.526194	0.114423	-4.59866	4.25227e-06	8.61072e-05	256.173	252.446	233.434	285.967	318.304	295.774	372.56	426.087	338.771	504.092	326.915	389.486
SNX12	918	ENSG00000147164	537.018	-0.33797	0.0735025	-4.59807	4.2642e-06	8.62549e-05	499.538	481.724	448.846	566.518	524.74	486.921	628.311	633.474	553.701	667.069	623.934	690.142
B4GALT2	919	ENSG00000117411	436.163	-0.57977	0.126136	-4.59639	4.29881e-06	8.67659e-05	368.707	383.462	260.039	439.782	387.5	378.269	550.848	646.672	451.353	552.416	432.029	678.754
HIST1H2AH	920	ENSG00000274997	13.5455	-1.92921	0.419713	-4.5965	4.2964e-06	8.67659e-05	8.23414	6.39103	16.3061	7.58245	8.07293	12.0724	6.14785	73.5283	30.7043	48.3246	22.18	42.1374
TGFA	921	ENSG00000163235	40.0636	-1.89512	0.412445	-4.59485	4.33062e-06	8.70978e-05	27.4471	26.363	42.0525	12.9985	10.3795	33.1992	116.809	27.3374	99.2772	64.4328	118.615	144.634
SCN7A	922	ENSG00000136546	4831.27	0.78511	0.17085	4.59532	4.32077e-06	8.70978e-05	5645.88	6944.65	6314.74	3844.3	6093.91	4054.32	2521.85	3105.16	4557.54	2410.54	3942.26	2553.3
GSTP1	923	ENSG00000084207	1470	-0.593105	0.129085	-4.59469	4.33401e-06	8.70978e-05	1217.74	1311.76	929.446	1499.16	1351.64	1465.79	1951.33	2466.97	1804.39	1668.62	1982.7	1850.63
ARFGAP3	924	ENSG00000242247	449.776	-0.616623	0.134199	-4.59485	4.33055e-06	8.70978e-05	412.622	432.193	388.771	408.369	354.055	444.668	796.762	543.921	440.095	659.488	541.965	765.306
AGL	925	ENSG00000162688	3167.72	-0.558768	0.121626	-4.59415	4.34514e-06	8.72269e-05	2616.63	2474.93	2151.54	2624.61	3490.96	2337.02	4769.51	4016.72	3611.85	3561.81	3951.91	3203.58
MFSD5	926	ENSG00000182544	150.993	-0.638336	0.138955	-4.59385	4.35144e-06	8.72591e-05	125.342	117.435	106.419	138.651	132.627	144.869	212.716	207.387	151.474	228.357	195.763	192.465
EXOG	927	ENSG00000157036	563.087	0.68299	0.148781	4.59057	4.4204e-06	8.85464e-05	531.56	675.851	539.817	690.003	668.9	543.259	450.023	360.1	508.668	256.784	423.35	274.463
MRPL43	928	ENSG00000055950	216.185	-0.571488	0.124498	-4.59033	4.42548e-06	8.85526e-05	189.385	191.731	117.575	224.224	206.436	194.165	290.179	270.546	288.62	217.934	304.735	293.823
TNNT1	929	ENSG00000105048	541.634	1.65342	0.360215	4.59009	4.43054e-06	8.85583e-05	1213.16	1461.95	430.823	1070.21	563.952	415.493	161.074	523.182	191.39	261.521	232.408	268.768
GHR	930	ENSG00000112964	723.06	0.82414	0.179561	4.58975	4.43783e-06	8.86087e-05	697.157	936.286	1198.07	722.5	771.541	784.708	338.132	514.698	806.499	383.754	485.068	357.598
WDR34	931	ENSG00000119333	273.682	-0.754658	0.164484	-4.58804	4.47421e-06	8.92391e-05	230.556	236.468	138.172	320.63	222.582	193.159	222.552	440.227	389.944	363.856	422.385	419.096
PLSCR1	932	ENSG00000188313	450.374	-0.960946	0.209466	-4.5876	4.48368e-06	8.93321e-05	408.047	422.607	386.196	272.968	250.261	562.374	692.248	493.017	618.18	1139.89	553.537	988.521
LYPLA1P3	933	ENSG00000218350	39.8408	-0.953867	0.208019	-4.58548	4.52952e-06	9.01486e-05	17.3832	28.7596	22.3136	30.3298	43.8245	38.2293	55.3307	72.5856	41.9625	54.0098	54.9679	67.1921
NR2F6	934	ENSG00000160113	314.294	-0.748341	0.163225	-4.58472	4.54589e-06	9.03775e-05	285.45	221.289	223.136	284.884	305.618	234.406	400.84	484.532	258.939	452.924	599.826	409.986
C11orf57	935	ENSG00000150776	368.765	-0.484558	0.105719	-4.58346	4.57345e-06	9.08282e-05	309.238	298.781	258.322	329.295	360.975	332.998	489.369	350.673	465.682	379.964	495.676	460.095
CELF2	936	ENSG00000048740	2933.43	0.726364	0.158497	4.58281	4.58762e-06	9.10122e-05	2975.27	3044.53	5397.31	3002.65	2977.76	3188.13	2118.55	2188.88	2479.88	1803.17	2195.82	1657.02
TOP1	937	ENSG00000198900	278.757	0.725861	0.158406	4.58227	4.59963e-06	9.11531e-05	308.323	341.121	441.98	289.216	296.392	312.877	213.945	189.477	240.517	187.613	189.977	183.355
ARL5A	938	ENSG00000162980	1381.07	-0.45335	0.0989662	-4.58086	4.63072e-06	9.16715e-05	1225.97	1181.54	996.386	1309.6	1217.86	1200.2	1506.22	1699.63	1326.43	1486.69	1797.55	1945.15
CCNT2	939	ENSG00000082258	690.245	0.26217	0.0572471	4.57962	4.65833e-06	9.21198e-05	705.392	756.538	771.534	667.256	633.148	737.424	627.081	576.914	625.344	566.629	577.645	600.173
TMEM72-AS1	940	ENSG00000224812	43.113	1.36686	0.298517	4.57883	4.67578e-06	9.23665e-05	49.4049	60.7148	74.6646	45.4947	28.8319	46.2776	17.214	25.4521	35.8217	8.52787	20.2513	11.3885
PDE7A	941	ENSG00000205268	365.05	0.88789	0.193982	4.57719	4.71274e-06	9.29978e-05	408.047	423.406	604.183	460.363	336.756	437.625	225.011	202.674	297.832	232.147	334.629	150.328
FNDC3B	942	ENSG00000075420	3986.39	0.742043	0.162192	4.5751	4.76004e-06	9.38313e-05	4427.22	4952.25	5452.23	5600.18	4403.2	4186.11	3403.45	2766.74	2437.92	3388.41	2465.84	2890.4
CREM	943	ENSG00000095794	492.393	-1.10493	0.241624	-4.57295	4.80914e-06	9.46988e-05	416.282	356.3	399.928	431.117	403.646	369.215	1748.45	427.972	380.733	1227.07	576.681	752.779
CTD-2555K7.2	944	ENSG00000258458	11.2048	2.15285	0.470813	4.57262	4.81657e-06	9.47446e-05	11.8938	20.7708	27.4628	23.8306	14.9926	10.0604	1.22957	0.94267	3.07043	5.68524	7.7148	5.69424
MGST2	945	ENSG00000085871	529.167	-0.347485	0.0760022	-4.57204	4.82991e-06	9.49064e-05	430.005	457.757	435.973	464.696	506.288	449.698	666.427	547.691	543.466	587.475	527.499	620.673
AGMO	946	ENSG00000187546	80.9712	1.46902	0.321342	4.57153	4.84173e-06	9.50382e-05	117.108	179.748	195.673	57.41	70.3498	45.2716	38.1167	38.6495	48.1034	33.1639	43.3957	39.8597
TSC22D2	947	ENSG00000196428	875.492	0.822218	0.179879	4.57096	4.85494e-06	9.51969e-05	897.522	989.811	1074.48	1435.25	939.919	948.691	752.497	779.588	473.869	532.518	543.893	472.622
ENO3	948	ENSG00000108515	5147.3	-1.09485	0.239549	-4.57043	4.86714e-06	9.53354e-05	3375.08	3427.99	3422.56	4926.43	4527.76	3582.49	9125.88	4052.54	9387.32	10814.3	10046.6	6256.83
NUMBL	949	ENSG00000105245	123.179	0.745724	0.16319	4.56967	4.88493e-06	9.5583e-05	142.725	156.58	162.202	106.154	118.787	137.827	93.4474	82.955	110.535	75.8033	53.0392	78.5806
PPIAP22	950	ENSG00000198618	215.253	-0.760786	0.166503	-4.56921	4.89568e-06	9.56925e-05	199.449	170.96	152.762	170.064	213.356	167.002	379.937	359.157	161.709	361.013	262.303	293.823
LONRF2	951	ENSG00000170500	1088.74	0.562412	0.1231	4.56876	4.90625e-06	9.56977e-05	1202.18	1070.5	1016.13	1592.32	1387.39	939.637	906.194	662.697	851.532	763.718	834.163	862.108
C15orf27	952	ENSG00000169758	63.1082	1.0434	0.228374	4.56883	4.90451e-06	9.56977e-05	80.5116	89.4744	121.008	71.4917	64.5834	78.4708	39.3463	33.9361	65.5025	52.1147	31.8235	22.777
RAB29	953	ENSG00000117280	244.042	-0.861048	0.188498	-4.56794	4.92546e-06	9.59201e-05	208.598	223.686	145.896	203.643	167.225	244.467	314.77	376.125	317.278	392.282	366.453	400.875
RPL19	954	ENSG00000108298	2569.87	-0.485512	0.106289	-4.56783	4.92798e-06	9.59201e-05	2249.75	2271.21	1676.09	2457.8	2372.29	2106.64	2932.53	3847.98	2531.06	3040.66	2718.5	3312.91
ZNF717	955	ENSG00000227124	189.912	0.52506	0.11496	4.56733	4.93965e-06	9.60465e-05	172.917	181.345	217.128	224.224	185.677	177.062	131.564	116.891	140.216	144.026	141.759	129.829
ERRFI1	956	ENSG00000116285	380.668	1.12491	0.246403	4.56533	4.98703e-06	9.67651e-05	542.538	596.762	383.622	305.465	518.974	607.645	211.486	349.731	168.874	265.311	168.761	190.188
NDUFS1	957	ENSG00000023228	8573.96	-0.533345	0.116823	-4.56542	4.98502e-06	9.67651e-05	7579.99	6706.59	4602.6	7367.98	8440.82	6589.53	10638.2	7794	10542.8	10719.5	11189.4	8864.8
REXO2	958	ENSG00000076043	806.894	-0.517531	0.113377	-4.56467	5.00269e-06	9.69676e-05	687.093	783.7	560.414	824.321	755.395	738.43	1134.89	1101.04	997.889	1042.29	994.245	953.216
PRKAR2A	959	ENSG00000114302	1372.13	-0.430797	0.0944072	-4.56318	5.03854e-06	9.7459e-05	1257.99	1150.39	1104.52	1242.44	1450.82	1290.74	1857.88	1956.04	1310.05	1535.96	1740.65	1700.3
UQCC2	960	ENSG00000137288	657.461	-0.537823	0.117859	-4.56327	5.03623e-06	9.7459e-05	543.453	456.959	405.935	607.68	731.176	556.338	654.132	721.143	861.767	857.524	831.269	856.414
PSMD14	961	ENSG00000115233	844.808	-0.484565	0.106201	-4.56273	5.04924e-06	9.75644e-05	822.499	734.17	684.855	816.739	828.052	636.82	1105.38	1133.09	868.931	1068.83	1024.14	1126.32
HECTD4	962	ENSG00000173064	949.106	0.575537	0.126161	4.56191	5.06894e-06	9.78432e-05	997.246	998.598	1311.35	1059.38	976.824	1071.43	764.793	752.251	717.457	695.495	765.694	609.284
LSM1	963	ENSG00000175324	138.974	-0.540569	0.118508	-4.56146	5.07987e-06	9.79524e-05	117.108	131.815	81.5303	148.399	128.014	102.616	177.058	194.19	144.31	148.764	190.941	173.105
GBP1	964	ENSG00000117228	151.324	-1.4185	0.311093	-4.55974	5.12169e-06	9.86563e-05	102.469	95.8654	138.172	110.487	83.0358	133.803	122.957	180.05	188.32	431.131	588.253	263.074
PSMB7	965	ENSG00000136930	1124.1	-0.351642	0.0771496	-4.55792	5.16621e-06	9.94108e-05	997.246	947.47	962.058	1135.2	1117.52	1054.32	1464.42	1318.8	1228.17	1305.71	1308.62	1298.29
IARS2	966	ENSG00000067704	1857.75	-0.38485	0.0845132	-4.55373	5.27035e-06	0.00010131	1692.57	1577.79	1289.04	1642.14	1895.98	1690.14	1980.84	2211.5	2199.45	2059.95	2146.64	2172.92
UQCRH	967	ENSG00000173660	1968.98	-0.595064	0.130692	-4.55319	5.2839e-06	0.00010136	1824.32	1580.98	1172.32	1767.8	1778.35	1787.72	2874.74	2250.15	2249.6	2462.66	2805.29	2326.67
SLITRK6	968	ENSG00000184564	15.5149	-3.17264	0.696778	-4.5533	5.28112e-06	0.00010136	8.23414	3.19551	4.29107	5.41604	2.30655	1.00604	13.5253	36.7641	25.5869	24.6361	49.1818	71.7475
FLAD1	969	ENSG00000160688	237.712	-0.561168	0.123268	-4.55242	5.30331e-06	0.000101553	213.173	202.915	149.329	202.56	204.13	213.279	312.311	312.024	285.55	325.954	306.663	202.715
CXXC5	970	ENSG00000171604	298.204	-0.936398	0.205695	-4.55235	5.30487e-06	0.000101553	209.513	223.686	198.247	295.716	243.341	256.539	359.035	432.686	514.809	418.813	531.357	471.483
UTP11L	971	ENSG00000183520	346.994	-0.640607	0.140732	-4.55198	5.31442e-06	0.000101631	261.663	289.194	260.897	344.46	286.012	285.714	497.976	361.985	550.63	367.646	473.496	441.873
MRPS33	972	ENSG00000090263	405.98	-0.629147	0.138227	-4.55154	5.32538e-06	0.000101735	306.493	313.959	217.128	370.457	450.931	317.907	496.747	479.819	543.466	528.728	562.216	438.457
FNDC1	973	ENSG00000164694	178.635	2.02901	0.44588	4.55057	5.35015e-06	0.000102104	134.491	315.557	399.928	342.294	313.691	215.292	195.502	31.1081	25.5869	39.7967	34.7166	96.8021
ITGA3	974	ENSG00000005884	326.052	-1.12039	0.246267	-4.54948	5.37778e-06	0.000102526	222.322	202.116	238.583	333.628	245.648	348.088	467.237	1292.4	266.104	548.626	311.485	568.285
RPP14	975	ENSG00000163684	393.746	-0.757593	0.166586	-4.54777	5.42176e-06	0.000103258	257.088	313.16	205.971	192.811	314.844	272.636	659.05	386.495	424.743	291.843	484.104	388.347
CTC-338M12.4	976	ENSG00000233937	23.6848	1.19384	0.2626	4.54621	5.462e-06	0.000103918	17.3832	31.9551	30.8957	41.1619	23.0655	30.1811	12.2957	13.1974	15.3521	10.4229	12.5365	12.5273
PTN	977	ENSG00000105894	576.95	1.29079	0.283957	4.54573	5.47462e-06	0.000104051	672.455	1144.79	889.968	439.782	931.846	835.009	361.494	315.795	289.644	360.065	257.481	424.791
MYEOV2	978	ENSG00000172428	292.243	-0.746544	0.164245	-4.54531	5.48553e-06	0.000104152	191.215	202.915	169.068	282.717	333.297	247.485	421.743	366.699	418.602	377.121	441.672	361.015
UBE2Q1	979	ENSG00000160714	378.685	-0.493558	0.108601	-4.54469	5.50161e-06	0.000104267	325.706	338.725	292.651	356.375	385.194	366.197	526.256	544.863	378.686	442.501	550.644	460.095
SGCE	980	ENSG00000127990	368.145	0.517108	0.113784	4.54464	5.50282e-06	0.000104267	441.899	511.282	455.712	393.204	419.792	404.426	324.607	336.533	251.775	304.161	278.697	342.793
TCP1	981	ENSG00000120438	1322.94	-0.484376	0.106603	-4.54373	5.52684e-06	0.000104616	1150.04	1171.16	940.603	1211.03	1415.07	1221.33	1620.57	2009.77	1470.74	1750.11	1687.61	1398.51
SSSCA1	982	ENSG00000173465	128.114	-0.513079	0.112985	-4.5411	5.59605e-06	0.00010571	123.512	98.2621	95.2618	113.737	124.554	100.604	169.681	176.279	155.568	134.551	163.939	132.106
RSF1	983	ENSG00000048649	1121.21	0.384421	0.0846515	4.54121	5.5931e-06	0.00010571	1120.76	1254.24	1246.98	1163.37	1292.82	1179.07	1234.49	921.931	926.246	816.78	818.733	848.442
RP11-475O6.1	984	ENSG00000233008	90.4136	1.27749	0.281346	4.54065	5.60821e-06	0.000105832	99.7246	128.619	127.016	125.652	122.247	92.5552	56.5603	24.5094	60.3851	41.6918	73.2906	30.7489
CPNE3	985	ENSG00000085719	733.84	-0.477905	0.105312	-4.53798	5.67959e-06	0.00010707	624.88	644.695	578.436	696.503	700.038	568.41	855.781	837.091	854.603	673.701	1136.97	949.8
DNAH1	986	ENSG00000114841	183.952	0.83664	0.184374	4.53774	5.68594e-06	0.000107081	215.003	226.083	381.047	168.98	167.225	207.243	115.58	118.776	170.921	118.443	119.579	122.996
FAM216B	987	ENSG00000179813	21.4845	2.51264	0.553905	4.53623	5.72678e-06	0.000107741	19.213	15.1787	21.4554	41.1619	41.5179	56.338	6.14785	3.77068	11.2582	2.84262	7.7148	2.2777
RP11-26J3.1	988	ENSG00000249328	12.0821	2.34768	0.517805	4.5339	5.79042e-06	0.000108828	19.213	22.3686	18.0225	17.3313	4.6131	11.0664	1.22957	1.88534	5.11738	1.89508	6.75045	1.13885
SPDYA	989	ENSG00000163806	31.661	1.07101	0.236258	4.53321	5.8095e-06	0.000108971	42.0856	36.7484	45.4853	53.0772	21.9122	32.1931	20.9027	17.9107	22.5165	17.0557	14.4652	18.2216
CRISPLD2	990	ENSG00000103196	1433.81	1.23493	0.27242	4.5332	5.80977e-06	0.000108971	2075.92	3024.55	2085.46	1191.53	2326.16	1515.09	1014.4	734.34	591.569	1094.41	779.195	978.271
RP11-395B7.7	991	ENSG00000260336	173.827	0.486632	0.107446	4.52909	5.92395e-06	0.000111001	203.109	215.697	196.531	184.145	190.29	217.304	163.533	139.515	126.911	167.715	138.866	126.412
RNF38	992	ENSG00000137075	636.417	0.585562	0.129302	4.52862	5.93695e-06	0.000111132	588.284	753.343	823.027	714.917	704.651	804.828	603.719	503.386	458.517	479.456	404.063	478.316
AC074391.1	993	ENSG00000204929	61.2803	1.41043	0.311881	4.52234	6.11592e-06	0.000114367	85.0861	79.089	79.8139	67.1589	40.3646	53.3199	38.1167	32.9935	19.446	22.741	18.3226	21.6381
FAM167B	994	ENSG00000183615	10.5609	-2.17139	0.480431	-4.51966	6.19391e-06	0.000115709	7.31924	3.99439	4.29107	14.0817	1.15328	14.0845	7.37743	34.8788	24.5634	45.482	34.7166	53.5259
PPAPDC3	995	ENSG00000160539	1027.2	-0.890409	0.197026	-4.51925	6.20604e-06	0.000115819	831.648	695.024	679.705	842.736	913.394	882.293	811.517	1235.84	1843.28	1291.5	2138.93	1655.89
CA14	996	ENSG00000118298	53.2452	-1.90738	0.422259	-4.51708	6.26972e-06	0.000116777	16.4683	23.1675	19.7389	40.0787	46.131	23.1388	104.514	74.4709	129.981	67.2754	219.872	33.0266
NUDT15	997	ENSG00000136159	180.427	-0.569546	0.126087	-4.51708	6.26995e-06	0.000116777	142.725	150.988	126.157	155.982	183.371	136.821	237.307	217.757	215.953	247.308	231.444	175.383
HIGD1AP1	998	ENSG00000258016	37.1521	-1.01931	0.225676	-4.51669	6.28136e-06	0.000116872	32.9366	29.5585	20.5971	35.7459	29.9852	20.1207	57.7898	65.0442	49.1269	60.6426	54.9679	53.5259
NID1	999	ENSG00000116962	2257.89	0.839779	0.185943	4.51632	6.29226e-06	0.000116958	2708.12	2945.47	2532.59	2657.11	2993.9	2966.8	2213.23	1549.75	1857.61	1364.46	1201.58	1203.76
NANS	1000	ENSG00000095380	66.7796	-0.766989	0.169877	-4.51496	6.33277e-06	0.000117593	56.7241	47.9327	54.9257	66.0757	47.2843	64.3863	81.1517	129.146	63.4555	120.338	94.5063	81.9971
RP11-161D15.1	1001	ENSG00000250708	14.737	2.17632	0.482085	4.51439	6.34984e-06	0.000117792	15.5534	27.1619	12.8732	43.3283	20.759	18.1086	1.22957	6.59869	3.07043	4.7377	9.6435	4.55539
GLRX2	1002	ENSG00000023572	163.659	-0.938791	0.207971	-4.51405	6.36025e-06	0.000117868	119.853	131.815	75.5228	172.23	133.78	130.785	201.65	400.635	165.803	278.577	248.802	163.994
RP11-441O15.3	1003	ENSG00000224934	38.4912	1.06334	0.235633	4.5127	6.40066e-06	0.000118498	46.6601	39.9439	48.06	54.1604	34.5983	38.2293	24.5914	19.7961	25.5869	18.0033	16.3939	21.6381
GRASP	1004	ENSG00000161835	462.192	1.06822	0.23673	4.51242	6.40924e-06	0.000118539	533.389	571.198	536.384	237.223	529.353	563.38	345.509	147.999	179.108	220.777	241.087	284.712
USP53	1005	ENSG00000145390	3095.44	0.911677	0.202114	4.51071	6.46112e-06	0.00011938	3935.01	4505.68	3690.32	3036.23	3557.85	3262.57	2577.18	2476.39	1868.87	1580.5	1871.8	1314.23
TBC1D10A	1006	ENSG00000099992	54.6974	1.068	0.236823	4.50971	6.49159e-06	0.000119823	77.7669	71.8991	113.284	37.9123	49.5908	54.3259	41.8054	36.7641	36.8451	26.5311	28.9305	23.9158
AC004893.11	1007	ENSG00000242687	43.4819	0.864122	0.191644	4.50899	6.51367e-06	0.000120112	49.4049	38.3462	69.5153	51.994	58.817	58.35	30.7393	29.2228	34.7982	25.5836	25.0731	34.1655
ATG3	1008	ENSG00000144848	433.755	-0.41242	0.0914743	-4.50858	6.52622e-06	0.000120115	389.749	405.032	345.002	407.286	418.639	390.342	491.828	548.634	416.555	576.105	552.572	545.509
UXT	1009	ENSG00000126756	264.723	-0.433664	0.0961907	-4.50838	6.53245e-06	0.000120115	245.194	224.485	192.24	246.971	253.721	228.37	309.852	385.552	280.432	297.528	299.913	299.517
ACSS2	1010	ENSG00000131069	1267.52	-0.567117	0.125792	-4.50835	6.53326e-06	0.000120115	971.629	1015.37	819.594	1130.87	1272.06	943.661	1594.75	1486.59	1828.95	1367.3	1560.32	1273.23
CHCHD3P3	1011	ENSG00000214973	98.7512	-0.817027	0.181265	-4.50736	6.56407e-06	0.000120562	86.001	74.2957	45.4853	85.5734	84.1891	65.3923	135.253	165.91	93.1363	107.072	163.939	108.191
PMPCB	1012	ENSG00000105819	874.807	-0.401332	0.0890687	-4.50587	6.61026e-06	0.000121171	831.648	713.399	582.727	792.908	870.723	754.526	1025.46	982.262	1109.45	942.803	1042.46	893.996
TEX9	1013	ENSG00000151575	28.111	1.2027	0.266908	4.50604	6.6049e-06	0.000121171	47.575	51.1282	44.6271	29.2466	18.4524	29.175	14.7549	14.1401	23.54	12.318	18.3226	13.6662
ANKRD9	1014	ENSG00000156381	1310.14	-0.842671	0.187269	-4.49979	6.80196e-06	0.000124562	1117.1	990.61	791.273	973.804	1505.02	869.214	2499.72	1615.74	956.95	2382.12	1947.99	1798.24
PTPRF	1015	ENSG00000142949	94.6536	1.45887	0.324677	4.4933	7.01294e-06	0.000128299	127.172	129.418	187.091	67.1589	239.881	162.978	54.1011	68.8149	30.7043	42.6393	30.8592	105.913
RORA	1016	ENSG00000069667	1332.62	1.57137	0.34998	4.4899	7.12557e-06	0.000130231	1315.63	2627.51	3022.63	1143.87	1115.22	1308.85	316	579.742	1154.48	436.816	703.011	354.182
TJAP1	1017	ENSG00000137221	204.836	0.417114	0.0929153	4.48919	7.1495e-06	0.00013054	227.811	230.876	202.539	238.306	216.816	233.4	165.992	183.821	214.93	146.869	153.332	144.634
BPTF	1018	ENSG00000171634	1732.88	0.457815	0.102048	4.48628	7.24762e-06	0.000132127	1819.75	1727.18	1774.79	1971.44	1834.86	1873.24	1619.34	1282.97	1426.73	1174.95	1381.91	1125.18
EEF1DP1	1019	ENSG00000228887	145.742	-0.616256	0.137367	-4.48619	7.25066e-06	0.000132127	112.533	103.055	91.8289	138.651	144.159	120.724	159.844	213.986	149.428	155.397	184.191	220.937
IL7R	1020	ENSG00000168685	51.4205	2.25109	0.50198	4.48442	7.3111e-06	0.000133098	47.575	38.3462	169.068	10.8321	176.451	63.3802	15.9844	4.71335	10.2348	42.6393	8.67915	23.9158
PKDCC	1021	ENSG00000162878	540.395	-0.894122	0.199467	-4.48255	7.3755e-06	0.000134131	448.303	341.92	364.741	317.38	510.901	445.674	1021.77	554.29	843.344	685.072	559.323	850.72
ATXN3	1022	ENSG00000066427	383.226	0.384634	0.0858107	4.48236	7.38229e-06	0.000134131	415.367	487.316	376.756	384.539	381.734	407.444	302.474	345.96	296.808	371.436	293.162	268.768
LRRC29	1023	ENSG00000125122	37.6095	1.08322	0.241701	4.48163	7.40741e-06	0.000134456	46.6601	34.3518	56.6421	41.1619	38.0581	41.2474	22.1323	10.3694	33.7747	16.1082	24.1087	15.9439
MCRS1	1024	ENSG00000187778	824.906	-0.454453	0.101416	-4.48105	7.42761e-06	0.000134691	818.84	750.946	532.951	773.41	760.008	704.225	845.945	1006.77	884.283	909.639	1146.61	1150.24
SNAPIN	1025	ENSG00000143553	434.875	-0.530104	0.118346	-4.47929	7.48924e-06	0.000135676	408.047	373.875	260.039	419.201	423.252	316.901	453.712	504.329	609.992	509.777	485.068	611.562
LSM4	1026	ENSG00000130520	446.04	-0.468288	0.104564	-4.47848	7.51777e-06	0.00013606	443.729	392.249	329.554	434.366	482.069	426.559	595.112	609.908	559.841	518.305	582.467	600.173
CMC2	1027	ENSG00000103121	383.88	-0.62547	0.139697	-4.47734	7.55778e-06	0.000136651	267.152	313.16	243.733	415.952	375.968	298.792	545.929	552.405	413.484	472.823	507.248	456.678
RPL11	1028	ENSG00000142676	2968.64	-0.512963	0.114584	-4.47673	7.5794e-06	0.000136909	2447.37	2679.44	1880.35	2743.77	2752.87	2614.69	3237.46	4653.96	3103.18	3627.19	3192.96	3753.65
SEZ6L2	1029	ENSG00000174938	9.37512	1.83562	0.410208	4.47484	7.64668e-06	0.000137989	18.2981	19.1731	9.44035	10.8321	20.759	13.0785	2.45914	6.59869	6.14086	5.68524	0.96435	3.41655
ZNF768	1030	ENSG00000169957	417.226	-0.473187	0.105767	-4.47386	7.68212e-06	0.000138494	343.089	362.691	321.83	421.368	433.631	366.197	509.042	559.003	453.4	463.347	670.223	458.956
RP1-278E11.3	1031	ENSG00000180211	226.974	-0.63002	0.140858	-4.47273	7.72288e-06	0.000139094	193.96	178.15	127.016	178.729	227.195	224.346	297.556	384.609	239.493	296.58	241.087	283.573
TNFRSF21	1032	ENSG00000146072	323.576	0.840819	0.188066	4.47087	7.79003e-06	0.000140168	350.409	341.121	418.808	249.138	547.806	348.088	194.272	175.337	297.832	186.666	268.089	135.523
A4GALT	1033	ENSG00000128274	640.834	-0.696307	0.155809	-4.46897	7.85975e-06	0.000141285	607.497	541.64	426.532	550.27	655.06	607.645	1052.51	1110.47	658.095	750.452	919.99	997.631
HECTD2	1034	ENSG00000165338	243.256	0.624843	0.139847	4.46805	7.89342e-06	0.000141616	250.684	353.903	374.181	323.879	224.889	260.563	242.225	167.795	193.437	194.246	179.369	186.771
SF3A2	1035	ENSG00000104897	106.832	0.757408	0.169511	4.46821	7.8878e-06	0.000141616	124.427	117.435	133.023	84.4902	100.335	143.863	60.249	82.955	92.1129	61.5901	65.5758	53.5259
ALMS1	1036	ENSG00000116127	882.036	0.483207	0.108185	4.46648	7.95169e-06	0.000142433	889.287	901.934	1011.83	949.973	852.27	942.655	692.248	735.283	708.246	634.852	538.107	661.671
CRTC1	1037	ENSG00000105662	109.182	0.972886	0.217823	4.46641	7.95428e-06	0.000142433	125.342	125.424	192.24	87.7398	108.408	134.809	52.8715	60.3309	108.488	65.3803	61.7184	45.5539
CBX4	1038	ENSG00000141582	220.188	-0.660153	0.147875	-4.46426	8.03463e-06	0.000143733	188.47	202.116	159.628	189.561	196.057	167.002	352.887	231.897	278.386	229.305	341.38	310.906
KCNB1	1039	ENSG00000158445	269.793	1.87685	0.420542	4.46293	8.08452e-06	0.000144487	330.281	333.132	363.883	126.735	670.053	283.702	221.323	90.4963	80.8546	86.2262	81.9697	13.6662
MAMDC2	1040	ENSG00000165072	265.799	1.60447	0.35953	4.46269	8.09376e-06	0.000144512	291.855	489.713	430.823	178.729	277.939	247.485	57.7898	61.2736	168.874	50.2197	198.656	93.3856
MED17	1041	ENSG00000042429	364.632	0.339835	0.0761809	4.4609	8.16177e-06	0.000145587	364.132	370.68	355.301	385.622	399.033	383.299	300.015	297.884	262.01	360.065	300.877	257.38
TMEM126B	1042	ENSG00000171204	311.667	-0.537632	0.120528	-4.46065	8.17103e-06	0.000145612	266.237	254.842	198.247	319.546	298.698	289.738	375.019	321.451	408.367	407.442	395.383	449.845
IDH3B	1043	ENSG00000101365	1542.51	-0.644482	0.144523	-4.45937	8.21995e-06	0.000146343	1341.25	1092.07	829.893	1246.77	1447.36	1064.39	2086.58	1545.98	1870.91	1809.8	2255.61	1403.06
RP11-156P1.3	1044	ENSG00000262879	116.758	0.653508	0.14657	4.45868	8.24678e-06	0.000146681	149.129	136.608	163.919	151.649	117.634	104.628	59.0194	89.5537	100.301	85.2787	78.1123	111.607
FAM89B	1045	ENSG00000176973	57.2151	-0.662353	0.148612	-4.45693	8.31412e-06	0.000147595	44.8303	54.3238	37.7614	47.6611	64.5834	51.3078	66.3968	89.5537	68.5729	73.9082	88.7202	84.2748
GLUD1P3	1046	ENSG00000250959	31.4619	1.04112	0.233595	4.45695	8.31323e-06	0.000147595	38.426	51.9271	39.4778	31.413	29.9852	29.175	15.9844	16.9681	26.6104	13.2656	19.287	15.9439
ATP6V1A	1047	ENSG00000114573	574.098	-0.421701	0.0946361	-4.45603	8.34915e-06	0.000148076	520.581	449.769	552.69	529.689	605.469	577.464	661.509	708.888	574.17	799.724	819.697	763.029
USP11	1048	ENSG00000102226	735.842	0.616627	0.138406	4.45519	8.38196e-06	0.000148516	888.372	818.851	758.661	822.155	841.891	735.412	633.229	690.977	448.283	505.987	353.916	542.092
C1orf43	1049	ENSG00000143612	1665.41	-0.485572	0.109004	-4.45464	8.40343e-06	0.000148613	1413.53	1413.22	1088.22	1608.56	1691.85	1459.76	2285.77	2178.51	1530.1	1931.09	2314.44	1900.74
CRISPLD1	1050	ENSG00000121005	66.8356	1.93402	0.434148	4.45475	8.39892e-06	0.000148613	160.108	155.781	160.486	69.3253	49.5908	73.4406	15.9844	25.4521	10.2348	45.482	21.2157	56.9424
RP11-736E3.1	1051	ENSG00000225457	22.9546	1.28448	0.288364	4.45437	8.41404e-06	0.000148659	29.277	37.5473	27.4628	17.3313	26.5253	22.1328	3.68871	12.2547	13.3052	9.47541	17.3583	9.11079
PLA2G12A	1052	ENSG00000123739	777.203	-0.526322	0.118177	-4.45367	8.44151e-06	0.000148719	622.135	718.192	462.577	712.751	720.797	672.032	1170.55	947.384	786.03	928.59	921.918	873.497
CLTA	1053	ENSG00000122705	423.913	-0.33788	0.0758639	-4.45377	8.43773e-06	0.000148719	389.749	427.4	399.07	402.953	395.573	381.287	532.404	502.443	472.846	570.419	487.961	463.511
MED13L	1054	ENSG00000123066	2532.82	0.605079	0.13585	4.45401	8.42816e-06	0.000148719	2676.1	3423.99	3832.78	2287.73	2724.04	2759.55	2149.29	1953.21	1902.64	1856.23	1905.56	1875.68
GIMAP7	1055	ENSG00000179144	207.436	-0.827322	0.185788	-4.45304	8.46628e-06	0.000148961	125.342	137.407	224.852	198.227	143.006	231.388	344.28	286.572	312.16	341.115	341.38	255.102
LINC00377	1056	ENSG00000229246	8.68714	2.54224	0.570916	4.45291	8.47124e-06	0.000148961	11.8938	25.5641	10.2986	17.3313	8.07293	12.0724	6.14785	0.94267	1.02348	2.84262	0.96435	3.41655
PHF12	1057	ENSG00000109118	224.644	0.701529	0.157579	4.45192	8.51058e-06	0.000149511	256.173	236.468	281.494	228.557	243.341	278.672	195.502	146.114	190.367	126.023	135.973	145.773
ZNF846	1058	ENSG00000196605	130.403	0.666407	0.149698	4.45168	8.51996e-06	0.000149534	130.831	149.39	211.121	168.98	128.014	152.917	59.0194	102.751	125.888	101.387	92.5776	110.468
CCDC82	1059	ENSG00000149231	257.698	0.414004	0.0930181	4.45079	8.55561e-06	0.000150018	273.557	294.786	276.345	253.471	324.07	286.72	211.486	200.789	235.4	213.197	188.048	234.603
C20orf27	1060	ENSG00000101220	107.601	-0.506503	0.113811	-4.45039	8.57149e-06	0.000150155	93.3203	72.698	97.8364	119.153	104.948	95.5734	140.171	134.802	154.545	113.705	131.152	150.328
PLA2G6	1061	ENSG00000184381	91.0805	0.738992	0.166093	4.44927	8.6162e-06	0.000150796	86.9159	103.055	108.135	63.9093	92.262	102.616	41.8054	40.5348	82.9016	52.1147	68.4688	47.8316
NAAA	1062	ENSG00000138744	195.673	0.940645	0.211439	4.44877	8.63637e-06	0.000151006	166.513	333.931	263.472	297.882	192.597	178.068	124.187	112.178	119.747	145.921	126.33	118.44
TMEM53	1063	ENSG00000126106	62.424	-0.707983	0.159161	-4.44823	8.65821e-06	0.000151234	46.6601	49.5305	42.9107	45.4947	54.2039	54.3259	59.0194	60.3309	101.324	80.541	85.8271	89.969
TTLL7	1064	ENSG00000137941	361.711	1.13088	0.254246	4.44798	8.66821e-06	0.000151234	475.75	566.405	501.197	444.115	400.186	404.426	263.128	130.088	189.343	204.669	209.264	280.157
NOX4	1065	ENSG00000086991	305.453	1.49737	0.336652	4.44784	8.67384e-06	0.000151234	450.133	681.444	533.809	257.803	119.941	373.239	156.156	171.566	200.601	191.403	50.1462	86.5525
LINC00578	1066	ENSG00000228221	12.4663	2.14314	0.481895	4.44731	8.69513e-06	0.000151463	12.8087	19.972	27.4628	19.4977	8.07293	18.1086	7.37743	4.71335	2.04695	1.89508	1.9287	6.83309
RP11-364M6.1	1067	ENSG00000241281	15.7074	-1.55908	0.350599	-4.44689	8.71224e-06	0.000151619	1.82981	12.7821	4.29107	8.66566	16.1459	10.0604	18.4436	32.0508	18.4226	25.5836	33.7522	27.3324
PKNOX1	1068	ENSG00000160199	169.709	0.537871	0.120964	4.44654	8.7264e-06	0.000151723	225.067	180.547	209.404	188.478	176.451	200.201	116.809	113.12	132.028	174.347	136.938	138.94
IDE	1069	ENSG00000119912	1229.58	-0.421859	0.0948784	-4.44631	8.73586e-06	0.000151746	1056.71	1086.48	888.251	1077.79	1127.9	1064.39	1538.19	1336.71	1112.52	1302.87	1691.47	1458.87
TMPRSS7	1070	ENSG00000176040	2.97608	4.21767	0.949747	4.44083	8.96117e-06	0.000155451	9.14905	10.3854	3.43286	4.33283	5.76638	8.04828	0	0.94267	0	0	0	1.13885
TINF2	1071	ENSG00000092330	348.787	-0.411495	0.0926641	-4.44072	8.96594e-06	0.000155451	331.196	314.758	283.211	354.209	354.055	313.883	437.727	439.284	376.639	451.977	423.35	462.373
FAT4	1072	ENSG00000196159	1473.87	0.578289	0.130253	4.43975	9.00642e-06	0.000155862	1848.11	2009.18	1907.81	1766.71	1340.11	1715.29	1050.05	1190.59	1360.2	1346.46	941.205	1203.76
BRINP1	1073	ENSG00000078725	25.886	1.72206	0.387869	4.4398	9.00438e-06	0.000155862	39.3409	62.3125	36.9032	77.991	13.8393	30.1811	28.2801	7.54136	13.3052	17.0557	4.82175	9.11079
YBX1	1074	ENSG00000065978	1618.12	-0.480317	0.108219	-4.43837	9.06421e-06	0.000156614	1383.34	1422	1038.44	1554.4	1626.12	1364.18	2116.09	2089.9	1842.26	1785.17	1904.59	1959.96
C11orf80	1075	ENSG00000173715	97.3606	1.05787	0.238349	4.43831	9.06675e-06	0.000156614	122.597	140.603	164.777	108.321	69.1965	135.815	41.8054	58.4456	70.6199	72.0131	29.8948	84.2748
ZNF782	1076	ENSG00000196597	133.91	0.586504	0.132158	4.43791	9.08386e-06	0.000156764	161.023	151.787	184.516	146.233	115.328	137.827	90.9882	85.783	88.0189	104.229	129.223	100.219
FNBP1P1	1077	ENSG00000257800	38.8034	1.34076	0.302144	4.43748	9.10189e-06	0.000156929	44.8303	59.9159	42.0525	79.0742	44.9777	46.2776	15.9844	23.5668	33.7747	14.2131	21.2157	15.9439
PNP	1078	ENSG00000198805	26.8186	-1.37084	0.308948	-4.43713	9.11671e-06	0.000157039	19.213	19.972	27.4628	12.9985	14.9926	20.1207	71.3151	43.3628	22.5165	64.4328	35.6809	62.6367
PLP2	1079	ENSG00000102007	247.88	-0.819875	0.184834	-4.43573	9.17614e-06	0.000157916	225.981	169.362	226.568	229.64	224.889	234.406	322.148	540.15	236.423	405.547	254.588	553.48
LRRC16A	1080	ENSG00000079691	916.136	1.29897	0.292915	4.43464	9.22276e-06	0.000158425	983.523	1211.1	1896.65	857.901	1054.09	765.593	331.984	473.22	576.217	482.298	382.847	504.51
CECR5	1081	ENSG00000069998	515.008	-0.518917	0.117013	-4.4347	9.21991e-06	0.000158425	472.091	446.573	349.293	376.956	502.828	393.36	691.019	638.188	615.109	501.249	714.583	479.455
VCP	1082	ENSG00000165280	5246.83	-0.511552	0.115386	-4.43338	9.27666e-06	0.000159204	4709.93	4352.29	3642.26	4897.18	5164.37	4336.01	7208.97	6798.54	6048.74	6260.4	6183.41	6132.7
GDF15	1083	ENSG00000130513	9.73725	1.84377	0.415924	4.43295	9.29539e-06	0.000159378	40.2558	47.9327	11.1568	24.9138	23.0655	20.1207	12.2957	10.3694	3.07043	6.63278	5.7861	9.11079
PQBP1	1084	ENSG00000102103	250.228	-0.551504	0.124423	-4.43251	9.31435e-06	0.000159408	204.939	210.904	170.785	216.642	260.64	202.213	338.132	370.469	237.446	305.108	352.952	245.991
PYGM	1085	ENSG00000068976	1272.58	-1.20022	0.270774	-4.43254	9.31302e-06	0.000159408	553.517	705.41	636.795	669.422	1560.38	715.291	2288.23	1025.63	2059.23	1793.69	2725.25	1226.54
BMP4	1086	ENSG00000125378	121.777	1.10576	0.249536	4.43126	9.36849e-06	0.000160187	139.98	174.156	151.904	47.6611	174.145	115.694	62.7081	65.0442	58.3381	76.7508	54.9679	55.8036
SDCCAG3	1087	ENSG00000165689	112.698	-0.589118	0.132952	-4.43104	9.37792e-06	0.000160201	98.8097	95.0666	118.434	88.823	88.8022	108.652	185.665	159.311	111.559	141.184	171.654	134.384
APRT	1088	ENSG00000198931	196.52	-0.607728	0.137169	-4.43049	9.4019e-06	0.000160463	186.641	169.362	109.851	172.23	220.276	191.147	274.194	287.514	234.376	275.734	223.729	299.517
ATP5F1P6	1089	ENSG00000219806	57.2829	-1.10479	0.249424	-4.42935	9.45172e-06	0.000161165	43.0005	42.3406	19.7389	43.3283	59.9703	41.2474	103.284	87.6683	97.2302	89.0688	91.6132	64.9144
HMCES	1090	ENSG00000183624	385.581	-0.34536	0.0780098	-4.42714	9.54908e-06	0.000162676	345.834	324.345	307.241	335.794	356.362	378.269	473.385	409.119	436.001	395.124	487.961	397.458
GIMAP6	1091	ENSG00000133561	636.855	-0.66575	0.150408	-4.42629	9.58689e-06	0.000163146	479.41	450.568	560.414	558.935	544.346	733.4	766.023	825.779	938.528	971.229	958.564	814.277
TUSC1	1092	ENSG00000198680	118.864	-0.859392	0.194164	-4.42612	9.59425e-06	0.000163146	94.2352	118.234	69.5153	82.3238	146.466	82.4949	204.109	198.903	140.216	156.344	219.872	154.883
RP11-734E19.1	1093	ENSG00000258090	41.0398	-0.868144	0.196166	-4.42555	9.61948e-06	0.000163316	33.8515	29.5585	28.3211	35.7459	32.2917	26.1569	76.2334	49.0189	55.2677	49.2721	67.5045	42.1374
SOCS2-AS1	1094	ENSG00000246985	43.4822	1.40804	0.318176	4.42534	9.62913e-06	0.000163316	50.3198	61.5137	83.2468	34.6626	29.9852	44.2656	7.37743	14.1401	24.5634	22.741	15.4296	30.7489
ESD	1095	ENSG00000139684	1067.25	-0.319073	0.0721019	-4.42531	9.63061e-06	0.000163316	952.416	1047.33	797.281	1008.47	1086.39	993.963	1102.93	1168.91	1226.12	1279.18	1264.26	1293.73
TBX15	1096	ENSG00000092607	66.7176	1.86796	0.422147	4.4249	9.64853e-06	0.00016338	100.64	64.7092	129.59	33.5794	189.137	82.4949	20.9027	35.8215	13.3052	27.4787	27.9661	38.7209
PFDN5	1097	ENSG00000123349	674.756	-0.508187	0.114849	-4.42483	9.65201e-06	0.00016338	607.497	507.288	411.085	647.758	643.528	574.446	795.532	783.359	760.443	794.039	790.767	893.996
MPHOSPH8	1098	ENSG00000196199	813.977	0.340911	0.0770583	4.42406	9.68613e-06	0.000163809	749.307	873.973	768.102	928.309	916.854	790.744	716.84	656.098	611.015	633.905	741.585	607.006
MRPL55	1099	ENSG00000162910	202.857	-0.45394	0.102629	-4.42312	9.72856e-06	0.000164274	177.492	180.547	139.031	191.728	207.59	182.092	258.21	216.814	249.728	242.57	272.911	232.325
PTMA	1100	ENSG00000187514	306.375	-0.645864	0.146022	-4.42306	9.73134e-06	0.000164274	278.131	278.01	284.927	240.472	273.326	311.871	491.828	409.119	332.63	532.518	365.489	478.316
MRPL47	1101	ENSG00000136522	430.412	-0.569837	0.128866	-4.42192	9.78278e-06	0.000164843	387.92	373.875	288.36	413.785	420.945	338.028	709.462	584.456	368.451	559.997	583.432	491.983
C5orf51	1102	ENSG00000205765	483.504	0.80687	0.182462	4.42211	9.77405e-06	0.000164843	660.561	468.143	550.115	573.017	562.798	438.631	322.148	395.921	255.869	284.262	324.022	276.74
PGBD2	1103	ENSG00000185220	57.1458	0.757443	0.171327	4.42105	9.8223e-06	0.000165358	67.7029	59.117	73.8064	63.9093	62.2769	64.3863	43.035	38.6495	40.939	39.7967	41.467	27.3324
TMEM71	1104	ENSG00000165071	661.047	1.58653	0.358958	4.41981	9.87869e-06	0.000166157	763.945	548.83	970.64	1649.73	470.536	674.044	270.506	396.864	304.996	160.134	366.453	191.327
C15orf59	1105	ENSG00000205363	602.576	-0.892344	0.201937	-4.41891	9.92001e-06	0.000166701	536.134	480.126	328.696	326.046	531.66	519.114	746.35	662.697	649.907	975.967	1214.12	801.749
SLC35E4	1106	ENSG00000100036	48.209	-0.706822	0.159979	-4.41821	9.95231e-06	0.000167093	32.0217	47.1338	36.9032	38.9955	49.5908	36.2173	70.0855	66.9296	53.2208	67.2754	62.6827	72.8863
SLC16A7	1107	ENSG00000118596	5331.42	-0.921434	0.208572	-4.41782	9.97023e-06	0.000167242	3311.04	2883.95	3753.83	5087.83	4576.2	4245.47	10653	5505.19	8034.29	5295.8	7559.54	8138.21
C3orf18	1108	ENSG00000088543	507.677	-0.699659	0.158379	-4.41761	9.97975e-06	0.000167251	425.431	402.635	340.711	523.189	463.617	323.943	670.116	552.405	481.034	643.38	1063.68	612.701
RP11-403A3.3	1109	ENSG00000275830	14.4538	2.1524	0.487396	4.41611	1.00492e-05	0.000168264	18.2981	18.3742	32.6121	5.41604	13.8393	20.1207	4.91828	0	4.0939	6.63278	7.7148	1.13885
CTSZ	1110	ENSG00000101160	1004.45	-0.677928	0.153524	-4.41576	1.00654e-05	0.000168382	731.009	746.952	1011.83	1034.46	997.583	1050.3	1069.73	1278.26	1186.21	1873.29	1272.94	2231
USP4	1111	ENSG00000114316	460.402	0.508432	0.115176	4.41437	1.01303e-05	0.000169315	455.623	489.713	590.451	545.937	533.966	441.649	415.595	417.603	390.968	323.111	286.412	316.6
ZKSCAN1	1112	ENSG00000106261	1185.9	0.406533	0.0921035	4.41387	1.01538e-05	0.000169556	1182.97	1323.74	1166.31	1344.26	1323.96	1224.34	1066.04	789.958	999.936	865.105	796.553	1195.79
BSN	1113	ENSG00000164061	42.6754	1.28549	0.291294	4.41302	1.0194e-05	0.000170074	64.0433	42.3406	50.6346	66.0757	17.2991	48.2897	24.5914	17.9107	28.6573	8.52787	19.287	20.4993
CTD-3006G17.2	1114	ENSG00000258932	17.127	2.50652	0.568044	4.41254	1.02164e-05	0.000170295	15.5534	88.6755	24.8882	11.9153	13.8393	23.1388	3.68871	3.77068	2.04695	6.63278	10.6078	4.55539
PGAP1	1115	ENSG00000197121	407.762	0.579814	0.13149	4.40956	1.0358e-05	0.000172501	408.047	471.338	454.853	532.938	558.185	394.366	386.085	246.98	281.456	415.023	234.337	323.433
NCEH1	1116	ENSG00000144959	1131.36	-0.886038	0.201025	-4.40761	1.04519e-05	0.000173752	859.096	780.504	523.511	880.648	1217.86	755.532	1302.12	1993.75	1272.18	1347.4	1877.59	1473.67
UBE2D3	1117	ENSG00000109332	2593.66	-0.363152	0.0823902	-4.40771	1.04467e-05	0.000173752	2293.67	2507.68	2128.37	2428.55	2343.46	2325.95	3602.64	3154.17	2440.99	3312.6	2803.36	2730.96
FANCL	1118	ENSG00000115392	411.504	-0.408323	0.0926505	-4.40713	1.04749e-05	0.000173874	322.046	370.68	416.234	415.952	360.975	362.173	403.299	520.354	559.841	429.236	534.25	534.12
SYT13	1119	ENSG00000019505	73.0079	-1.89195	0.429299	-4.40707	1.04779e-05	0.000173874	33.8515	24.7652	28.3211	30.3298	55.3572	23.1388	25.821	73.5283	116.676	82.436	351.988	72.8863
DIS3	1120	ENSG00000083520	651.438	-0.295274	0.0670203	-4.40574	1.05422e-05	0.000174785	594.688	628.718	491.757	577.35	621.615	546.277	772.171	669.296	725.645	715.393	699.154	665.088
AEBP1	1121	ENSG00000106624	1271.58	1.74906	0.397031	4.40535	1.05612e-05	0.000174942	1923.13	3715.58	1719	2141.5	685.045	1445.67	582.817	653.27	274.292	858.472	236.266	855.275
TARBP2	1122	ENSG00000139546	84.5485	-0.586098	0.13306	-4.40478	1.05893e-05	0.000175253	67.7029	71.8991	78.9557	62.8261	69.1965	73.4406	98.3657	128.203	112.582	111.81	87.7558	97.941
TIMM8BP2	1123	ENSG00000224908	35.6713	-0.951376	0.216063	-4.40324	1.06647e-05	0.000176185	23.7875	27.9608	15.4479	25.997	35.7515	30.1811	66.3968	39.5921	51.1738	38.8492	46.2888	64.9144
PDZRN4	1124	ENSG00000165966	60.1681	2.25009	0.511009	4.40324	1.06646e-05	0.000176185	67.7029	51.9271	102.127	17.3313	38.0581	68.4104	9.83657	8.48403	12.2817	20.8459	8.67915	12.5273
ATP6V0D1	1125	ENSG00000159720	678.591	-0.312969	0.0710869	-4.40263	1.06947e-05	0.000176524	646.838	602.355	590.451	690.003	676.973	670.019	750.038	866.314	731.785	796.882	866.95	793.778
SNRPE	1126	ENSG00000182004	88.5756	-0.610419	0.13874	-4.39972	1.0839e-05	0.000178748	62.2135	87.8767	69.5153	84.4902	63.4301	85.513	130.335	139.515	83.925	120.338	96.435	122.996
ISCA1	1127	ENSG00000135070	531.084	-0.448836	0.102112	-4.39553	1.10501e-05	0.000182066	452.878	460.154	320.114	440.866	502.828	483.903	691.019	579.742	543.466	547.678	758.943	506.788
AC034220.3	1128	ENSG00000233006	185.604	0.751132	0.170898	4.3952	1.1067e-05	0.000182129	182.066	173.357	193.098	291.383	146.466	292.756	118.039	138.573	109.512	126.97	160.082	104.774
NFKB2	1129	ENSG00000077150	131.895	-0.946765	0.215415	-4.39507	1.10735e-05	0.000182129	110.703	117.435	134.74	89.9062	89.9555	114.688	297.556	179.107	126.911	285.21	132.116	250.547
DPY19L1	1130	ENSG00000173852	472.276	-0.486471	0.11073	-4.39332	1.11634e-05	0.000183445	406.218	442.579	363.025	413.785	460.157	481.891	529.945	685.321	526.067	613.059	702.047	535.259
LIFR	1131	ENSG00000113594	4304.87	0.9198	0.209484	4.3908	1.12934e-05	0.000185418	3635.83	4504.88	4339.99	3097.97	5555.33	5265.59	2041.09	2481.11	2459.41	1958.57	3084.95	1928.07
COMTD1	1132	ENSG00000165644	144.237	-1.04521	0.238064	-4.39043	1.13124e-05	0.000185566	138.151	108.648	79.8139	157.065	137.24	90.5432	189.354	369.527	245.634	184.77	274.84	200.437
SUMO2P1	1133	ENSG00000235238	31.4579	-0.891003	0.202963	-4.38997	1.13366e-05	0.000185798	28.362	27.1619	24.8882	19.4977	25.3721	22.1328	43.035	54.6749	39.9156	42.6393	46.2888	47.8316
MSH3	1134	ENSG00000113318	366.731	0.478659	0.109051	4.38932	1.13707e-05	0.000186074	372.366	385.858	492.615	374.79	369.048	372.233	239.766	292.228	355.146	309.846	262.303	238.019
PGAM5	1135	ENSG00000247077	351.24	-0.431836	0.0983847	-4.38926	1.13735e-05	0.000186074	331.196	332.334	235.151	332.545	329.837	337.022	479.533	492.074	372.545	433.026	409.849	370.126
HEG1	1136	ENSG00000173706	3597.33	0.55372	0.126165	4.38885	1.13953e-05	0.000186267	3870.05	3463.94	2978.86	3418.6	4904.88	3128.77	2476.36	2565.95	2338.64	2420.02	2332.76	2692.24
MRPS21	1137	ENSG00000266472	456.721	-0.393019	0.0895758	-4.38756	1.1463e-05	0.000187137	350.409	449.769	332.129	474.445	414.026	389.336	591.424	539.207	518.902	479.456	494.711	540.953
GSS	1138	ENSG00000100983	256.505	-0.415894	0.0947918	-4.38745	1.14687e-05	0.000187137	228.726	258.837	191.382	272.968	266.407	212.273	349.198	302.597	342.865	272.892	307.628	332.544
ARSI	1139	ENSG00000183876	7.79952	-2.47277	0.563699	-4.38668	1.15092e-05	0.000187471	6.40433	1.59776	3.43286	4.33283	4.6131	3.01811	3.68871	32.9935	3.07043	18.9508	16.3939	53.5259
GNB2L1	1140	ENSG00000204628	3744.97	-0.489419	0.11157	-4.38665	1.15107e-05	0.000187471	3354.04	3402.42	2875.02	3539.92	3465.59	3235.41	4190.38	6252.73	3683.49	4496.08	4084.99	5187.46
PUF60	1141	ENSG00000179950	833.399	-0.350669	0.079943	-4.38649	1.15194e-05	0.000187471	711.796	766.125	632.504	828.654	900.708	778.671	1021.77	980.377	894.518	911.534	1044.39	1029.52
KLF13	1142	ENSG00000169926	1702.57	0.571506	0.130313	4.38562	1.15654e-05	0.000188054	2264.39	2136.2	1877.77	1443.92	2172.77	1675.05	1493.93	1380.07	1042.92	1077.35	1627.82	1165.04
HDAC1	1143	ENSG00000116478	361.122	-0.423617	0.0966122	-4.38472	1.16135e-05	0.000188671	311.068	303.574	302.95	323.879	354.055	343.058	421.743	411.947	402.226	488.931	483.139	386.07
LIN52	1144	ENSG00000205659	247.58	0.436921	0.0996586	4.38418	1.16425e-05	0.000188977	253.429	299.58	271.196	270.802	299.852	240.442	146.319	208.33	215.953	182.875	239.159	211.826
SNHG6	1145	ENSG00000245910	172.415	-0.602443	0.13744	-4.38332	1.16883e-05	0.000189555	140.895	145.396	121.866	153.816	162.612	138.833	250.832	248.865	197.531	193.298	186.119	233.464
RASAL2	1146	ENSG00000075391	2980.95	0.807233	0.184218	4.38194	1.17629e-05	0.000190598	3107.02	3740.35	3992.41	3273.45	3225.71	3325.95	2673.09	2057.85	2129.85	1788.96	1718.47	1442.92
MIR22HG	1147	ENSG00000186594	585.688	-0.910891	0.207912	-4.38114	1.1806e-05	0.00019113	612.071	480.126	323.547	495.026	475.149	523.138	1348.84	765.448	735.879	817.728	771.48	1031.8
GLO1	1148	ENSG00000124767	1354.19	-0.450803	0.102915	-4.38035	1.18487e-05	0.000191654	1140.89	1213.5	845.341	1251.11	1398.92	1188.13	1825.91	1511.1	1491.2	1552.07	1638.43	1596.67
C2CD4B	1149	ENSG00000205502	13.7128	-1.89549	0.432781	-4.3798	1.18788e-05	0.000191974	10.064	14.3798	6.0075	2.16642	9.2262	4.02414	18.4436	8.48403	35.8217	46.4295	31.8235	31.8878
TCEAL1	1150	ENSG00000172465	173.444	-0.689524	0.157451	-4.3793	1.19059e-05	0.000192244	118.938	130.217	116.717	157.065	172.991	154.929	249.603	216.814	139.193	231.2	219.872	313.183
APC	1151	ENSG00000134982	409.835	0.413236	0.0943716	4.37882	1.19324e-05	0.000192504	380.6	432.193	516.645	524.273	389.807	435.613	355.346	335.591	341.841	315.531	308.592	357.598
AP2S1	1152	ENSG00000042753	318.748	-0.53038	0.121137	-4.37834	1.19588e-05	0.000192762	276.301	280.406	247.166	293.549	312.538	302.817	367.642	571.258	301.925	469.033	346.202	412.263
CHCHD2P6	1153	ENSG00000235084	110.912	-0.624109	0.14262	-4.37602	1.20869e-05	0.00019449	97.8948	91.8711	54.9257	102.905	114.174	101.61	183.206	153.655	121.794	121.285	156.225	128.69
RP11-434J24.2	1154	ENSG00000227505	18.7207	-1.29033	0.294853	-4.3762	1.20768e-05	0.00019449	16.4683	15.1787	7.72393	14.0817	16.1459	9.05432	43.035	38.6495	18.4226	29.3738	39.5383	22.777
RP11-298J20.4	1155	ENSG00000249456	126.924	0.646363	0.147846	4.37188	1.23181e-05	0.000198039	143.64	173.357	177.65	111.57	108.408	131.791	89.7587	92.3817	107.465	103.282	95.4706	53.5259
CDCA2	1156	ENSG00000184661	128.18	-1.9926	0.455894	-4.37076	1.23815e-05	0.000198714	67.7029	35.1507	43.7689	88.823	93.4153	52.3138	352.887	350.673	77.7842	399.862	150.439	182.216
ACO1	1157	ENSG00000122729	1447.31	-0.381544	0.0872925	-4.37087	1.23753e-05	0.000198714	1344	1243.06	1150.86	1244.61	1349.33	1227.36	1625.49	1551.64	1520.89	1608.92	1743.54	1795.96
ADAM18	1158	ENSG00000168619	8.80403	3.709	0.849293	4.36715	1.25876e-05	0.000201847	9.14905	23.1675	8.58214	18.4145	9.2262	25.1509	1.22957	2.82801	0	0.947541	0.96435	1.13885
NEK1	1159	ENSG00000137601	631.339	0.448903	0.102827	4.3656	1.26777e-05	0.000203117	692.583	741.359	641.086	750.663	604.316	648.893	500.435	434.571	487.175	487.983	631.649	446.429
SERPINB6	1160	ENSG00000124570	1472.26	-0.424075	0.0971601	-4.3647	1.27295e-05	0.000203772	1363.21	1364.48	1113.1	1303.1	1638.8	1139.84	1993.13	1628.93	1917.99	1593.76	1860.23	1633.11
TBCK	1161	ENSG00000145348	681.822	0.622665	0.142709	4.36317	1.2819e-05	0.000205027	760.286	714.996	1036.72	708.418	559.338	754.526	373.79	441.17	596.687	635.8	468.674	428.207
NARS2	1162	ENSG00000137513	192.222	-0.489737	0.11225	-4.36292	1.28336e-05	0.000205084	129.002	127.821	172.501	165.731	152.232	172.032	206.568	212.101	230.282	226.462	252.66	157.161
LRCH3	1163	ENSG00000186001	599.575	0.411415	0.0943295	4.36147	1.29191e-05	0.000205566	625.795	662.27	683.997	659.674	553.572	656.941	580.357	449.654	471.823	482.298	474.46	435.04
SLC45A4	1164	ENSG00000022567	280.274	-0.825801	0.189327	-4.36178	1.29009e-05	0.000205566	221.407	184.541	234.292	228.557	229.502	303.823	651.673	321.451	298.855	511.672	348.13	354.182
KDM5A	1165	ENSG00000073614	1255.51	0.252812	0.057961	4.36176	1.2902e-05	0.000205566	1248.84	1165.56	1347.4	1272.77	1291.67	1270.62	1179.16	1078.41	1026.55	1022.4	1023.18	1048.88
GABPB1-AS1	1166	ENSG00000244879	125.17	1.14216	0.261851	4.36187	1.28955e-05	0.000205566	196.705	163.77	252.315	95.3223	102.641	137.827	60.249	56.5602	66.526	82.436	69.4332	95.6633
CCL11	1167	ENSG00000172156	22.8521	-2.81535	0.645494	-4.36155	1.29145e-05	0.000205566	5.48943	6.39103	28.3211	14.0817	4.6131	10.0604	60.249	88.611	22.5165	139.288	45.3244	130.968
ZNF621	1168	ENSG00000172888	271.631	0.388778	0.0891756	4.35968	1.30251e-05	0.000206898	288.195	309.965	337.278	300.049	312.538	249.497	244.685	184.763	276.339	232.147	202.513	236.881
CDV3	1169	ENSG00000091527	2431.14	-0.644237	0.147772	-4.35969	1.3025e-05	0.000206898	2065.85	2190.53	1899.23	2301.82	2260.42	1925.55	4827.3	4029.92	2570.97	3070.03	2442.7	2820.93
RABGAP1	1170	ENSG00000011454	1397.35	0.359175	0.0823983	4.35901	1.3065e-05	0.000207354	1342.17	1578.58	1468.4	1528.41	1613.43	1342.05	1303.35	1149.12	1150.39	1054.61	1190.97	1070.52
ALS2CR12	1171	ENSG00000155749	139.175	0.796315	0.182696	4.35868	1.3085e-05	0.000207494	162.853	162.172	151.046	181.979	89.9555	151.911	51.642	82.0123	97.2302	90.0164	119.579	76.3029
MYL1	1172	ENSG00000168530	6.50863	2.98197	0.684322	4.35755	1.31524e-05	0.000208384	31.1068	31.1563	2.57464	23.8306	13.8393	10.0604	1.22957	2.82801	2.04695	3.79016	1.9287	2.2777
PIK3AP1	1173	ENSG00000155629	169.209	-1.07442	0.24665	-4.35604	1.32436e-05	0.000209472	119.853	111.044	254.89	107.238	98.0284	162.978	141.401	312.024	233.353	423.551	297.984	391.764
SNRPN	1174	ENSG00000128739	168.349	0.940897	0.215995	4.3561	1.32398e-05	0.000209472	202.194	202.915	198.247	243.722	157.999	181.086	72.5447	120.662	150.451	86.2262	77.148	110.468
GART	1175	ENSG00000159131	567.648	-0.40225	0.092364	-4.35505	1.33035e-05	0.000210241	523.325	526.461	466.01	547.02	482.069	542.253	713.151	758.85	659.119	802.567	583.432	560.314
RCAN1	1176	ENSG00000159200	1166.7	-1.14857	0.263756	-4.35465	1.3328e-05	0.000210448	900.266	857.197	982.655	1192.61	626.228	1163.98	1805.01	3130.61	1028.59	1934.88	1644.22	3144.36
RPL7A	1177	ENSG00000148303	912.681	-0.540443	0.124117	-4.35431	1.33484e-05	0.000210592	750.222	861.191	611.048	864.4	883.409	793.762	1089.4	1577.09	921.129	1096.3	955.671	1285.76
SCAF4	1178	ENSG00000156304	300.191	0.663907	0.15248	4.35408	1.33629e-05	0.000210641	309.238	349.11	427.391	323.879	305.618	359.155	236.078	213.043	285.55	188.561	214.086	173.105
TPM2	1179	ENSG00000198467	5784.71	-0.87649	0.201358	-4.3529	1.34348e-05	0.000211596	4977.08	4665.45	3463.75	5230.81	4299.41	3809.86	11201.4	7285.9	10072	6554.14	7094.72	6345.66
WDR12	1180	ENSG00000138442	340.709	-0.457651	0.105144	-4.35261	1.34527e-05	0.000211697	330.281	274.814	242.875	297.882	333.297	256.539	413.136	435.514	328.536	421.656	424.314	355.321
LDHD	1181	ENSG00000166816	1082.27	-0.740376	0.170121	-4.35205	1.34869e-05	0.000212057	928.628	798.08	658.25	925.059	819.979	845.07	1100.47	1049.19	1972.24	1165.47	1708.83	1313.09
COL8A1	1182	ENSG00000144810	1722.06	1.10677	0.254349	4.35138	1.35285e-05	0.000212531	2818.82	2405.42	2396.99	2116.59	1232.85	2342.05	649.213	1253.75	891.448	1226.12	706.868	1454.31
MED12L	1183	ENSG00000144893	51.9877	1.27695	0.293541	4.35016	1.36039e-05	0.000213534	56.7241	59.9159	78.0975	106.154	39.2114	42.2535	20.9027	24.5094	26.6104	31.2688	27.9661	26.1935
NRBP2	1184	ENSG00000185189	266.486	0.646114	0.148566	4.349	1.36762e-05	0.000214487	311.068	295.585	324.405	289.216	205.283	313.883	135.253	168.738	248.705	126.023	168.761	266.491
DGKH	1185	ENSG00000102780	690.044	0.638348	0.146799	4.34845	1.37102e-05	0.000214659	699.902	946.671	1048.74	786.409	799.22	790.744	736.513	440.227	475.916	573.262	443.601	593.34
ZC3H4	1186	ENSG00000130749	420.462	0.546603	0.125699	4.34849	1.37076e-05	0.000214659	484.899	447.372	512.354	446.282	463.617	404.426	359.035	281.858	420.649	299.423	270.018	259.657
AMFR	1187	ENSG00000159461	1321.79	-0.513188	0.118113	-4.34487	1.39358e-05	0.000218007	1137.23	1130.41	1009.26	1232.69	1352.79	1224.34	1808.7	1816.53	1197.47	1694.2	1763.8	1830.13
CTA-292E10.6	1188	ENSG00000226471	44.9337	0.909796	0.209469	4.34335	1.40329e-05	0.000219341	44.8303	56.7204	66.0825	59.5764	35.7515	41.2474	22.1323	23.5668	38.8921	22.741	27.9661	27.3324
HID1	1189	ENSG00000167861	120.089	0.807372	0.185904	4.34295	1.40581e-05	0.000219365	132.661	140.603	117.575	116.986	175.298	131.791	63.9377	76.3563	126.911	68.2229	59.7897	69.4698
SCGB2B2	1190	ENSG00000205209	63.5798	1.09092	0.251192	4.34297	1.40569e-05	0.000219365	72.2775	70.3013	123.583	83.407	55.3572	74.4466	24.5914	31.1081	67.5494	25.5836	36.6453	39.8597
NDUFAF5	1191	ENSG00000101247	460.087	-0.463235	0.106694	-4.34174	1.41361e-05	0.000220398	400.728	381.065	343.286	482.027	344.829	398.39	522.568	460.023	546.536	549.574	637.435	521.593
ARL4A	1192	ENSG00000122644	103.183	-0.990755	0.228242	-4.34081	1.41955e-05	0.000221047	94.2352	69.5024	108.135	79.0742	94.5686	82.4949	271.735	156.483	99.2772	211.302	98.3637	214.104
MRPL15	1193	ENSG00000137547	1051.15	-0.548935	0.126462	-4.34072	1.42016e-05	0.000221047	906.671	846.013	614.481	913.144	975.671	954.727	1347.61	1212.27	1317.21	1161.68	1487.99	1092.16
STK17B	1194	ENSG00000081320	452.552	0.960813	0.221427	4.33918	1.43013e-05	0.000222413	646.838	654.282	774.967	321.713	670.053	681.086	339.362	332.763	212.883	458.61	292.198	290.406
RP11-260E18.1	1195	ENSG00000246214	27.4166	3.08819	0.7118	4.33856	1.43419e-05	0.000222538	119.853	26.363	12.8732	10.8321	28.8319	16.0966	0	9.4267	6.14086	2.84262	0.96435	5.69424
HYAL4	1196	ENSG00000106302	11.2027	2.54415	0.586405	4.33855	1.43425e-05	0.000222538	18.2981	11.9832	27.4628	25.997	6.91965	15.0905	1.22957	7.54136	0	4.7377	1.9287	2.2777
TBXAS1	1197	ENSG00000059377	263.604	1.27128	0.293023	4.33851	1.43453e-05	0.000222538	337.6	328.339	1113.96	178.729	358.669	265.593	142.63	178.165	189.343	176.243	192.87	191.327
OPLAH	1198	ENSG00000178814	724.217	-0.609063	0.1404	-4.33805	1.43751e-05	0.000222557	532.475	539.243	525.227	655.341	614.696	544.265	634.459	850.289	1015.29	657.593	1085.86	955.494
STOM	1199	ENSG00000148175	2860.56	-0.711632	0.164035	-4.33829	1.43594e-05	0.000222557	2320.2	2235.26	2359.23	2119.84	3065.41	2767.6	5037.55	2891.17	3328.34	5146.09	3311.58	4632.84
DLGAP1	1200	ENSG00000170579	76.4145	1.38112	0.318382	4.33794	1.43825e-05	0.000222557	52.1496	244.457	125.299	126.735	81.8825	76.4587	45.4941	27.3374	57.3147	72.0131	36.6453	33.0266
RP11-390K5.1	1201	ENSG00000243802	45.6303	-0.985218	0.227186	-4.33662	1.44691e-05	0.000223675	32.0217	52.726	17.1643	19.4977	36.9048	27.163	46.7237	70.7003	41.9625	90.0164	63.6471	54.6647
MMP2	1202	ENSG00000087245	2051.81	0.883643	0.20377	4.33647	1.44788e-05	0.000223675	3417.17	3846.6	2257.1	2310.48	2214.29	2974.85	1243.1	1978.66	1715.35	1351.19	1251.73	1685.5
SESN1	1203	ENSG00000080546	1468.78	0.624449	0.144024	4.33572	1.45287e-05	0.000224259	1440.06	1720.78	1660.64	1396.25	1739.14	1588.53	998.412	974.721	1172.9	956.069	1504.39	583.091
DCAF8	1204	ENSG00000258465	24.0639	1.20578	0.278149	4.335	1.45758e-05	0.000224798	29.277	27.9608	30.0375	44.4115	21.9122	24.1448	9.83657	7.54136	21.493	15.1607	14.4652	7.97194
KLHDC8B	1205	ENSG00000185909	834.739	-0.866417	0.199881	-4.33467	1.45976e-05	0.000224949	636.774	772.516	562.988	975.97	576.638	583.5	1555.41	1256.58	827.992	1257.39	1136.97	1456.59
PPP2R4	1206	ENSG00000119383	1253.48	-0.45053	0.103949	-4.33413	1.4634e-05	0.000225322	1124.42	1077.69	866.796	1315.01	1209.79	1107.64	1208.67	1533.72	1496.32	1431.73	1636.5	1843.8
GTPBP8	1207	ENSG00000163607	254.778	-0.60648	0.140026	-4.33119	1.48308e-05	0.000227975	185.726	213.301	155.337	213.392	257.18	203.219	350.428	261.12	316.254	330.692	362.596	244.852
IDS	1208	ENSG00000010404	575.055	0.671118	0.154947	4.33126	1.4826e-05	0.000227975	690.753	689.432	624.78	660.757	578.944	586.519	454.941	290.342	457.494	341.115	399.241	465.789
SLC43A3	1209	ENSG00000134802	49.5271	-1.00419	0.231865	-4.33094	1.48477e-05	0.000228046	41.1707	33.5529	49.7764	46.5779	31.1384	66.3983	100.825	103.694	71.6433	89.0688	70.3975	103.635
CSNK1A1	1210	ENSG00000113712	1786.8	-0.387683	0.0895424	-4.3296	1.49379e-05	0.000229112	1650.49	1707.2	1544.79	1762.38	1609.97	1617.7	2542.75	2556.52	1684.64	2162.29	1956.67	2040.82
MAP6	1211	ENSG00000171533	79.9573	0.80898	0.186851	4.32954	1.49418e-05	0.000229112	95.1501	99.8598	66.9407	108.321	68.0432	64.3863	51.642	32.9935	59.3616	53.0623	46.2888	44.4151
PEAR1	1212	ENSG00000187800	285.472	0.694086	0.160438	4.32618	1.51716e-05	0.000232444	303.748	314.758	354.442	217.725	322.917	343.058	261.899	154.598	228.235	126.97	237.23	141.217
SV2B	1213	ENSG00000185518	229.228	-1.34882	0.311807	-4.3258	1.51978e-05	0.000232653	153.704	234.071	174.217	154.899	103.795	89.5371	352.887	239.438	652.978	456.715	398.276	220.937
BCL7B	1214	ENSG00000106635	536.029	-0.453286	0.104792	-4.3256	1.5212e-05	0.000232678	473.921	453.763	361.308	566.518	471.69	521.126	769.711	639.13	541.419	624.429	712.654	609.284
SPTAN1	1215	ENSG00000197694	6824.72	0.410319	0.0948637	4.32535	1.52288e-05	0.000232744	7084.11	6656.26	7004.74	9852.86	8211.32	7249.49	5641.27	5474.09	5786.73	6007.41	4914.33	6830.81
SPHK1	1216	ENSG00000176170	34.1284	-1.65846	0.383485	-4.3247	1.52737e-05	0.000233238	23.7875	31.9551	19.7389	24.9138	19.6057	33.1992	153.696	78.2416	33.7747	72.0131	38.574	109.329
ANKS1B	1217	ENSG00000185046	159.847	1.21358	0.280648	4.32422	1.53073e-05	0.000233559	202.194	243.658	364.741	132.151	171.838	113.682	82.3813	115.948	86.9955	82.436	78.1123	84.2748
CACNB4	1218	ENSG00000182389	46.4009	1.13821	0.263276	4.32325	1.53748e-05	0.000234397	66.788	48.7316	72.09	43.3283	50.7441	58.35	22.1323	35.8215	26.6104	26.5311	19.287	23.9158
RP11-1081M5.1	1219	ENSG00000253369	28.1355	-2.23261	0.516532	-4.32232	1.54398e-05	0.000235194	12.8087	3.99439	6.0075	3.24962	21.9122	9.05432	18.4436	33.9361	24.5634	37.9016	98.3637	51.2482
ALKBH5	1220	ENSG00000091542	2065.64	-0.39547	0.0915011	-4.32202	1.54604e-05	0.000235315	1813.34	1701.61	1476.99	2009.35	2022.84	1783.7	2451.76	2688.5	2342.74	1943.41	2583.49	2199.12
ERN1	1221	ENSG00000178607	258.686	0.517034	0.119667	4.32059	1.55609e-05	0.000236651	302.833	258.038	348.435	229.64	311.384	246.479	256.98	180.05	195.484	188.561	185.155	183.355
MRGPRF	1222	ENSG00000172935	20.2444	-1.54693	0.358139	-4.31935	1.56488e-05	0.000237792	14.6385	6.39103	6.86571	15.1649	20.759	28.169	43.035	50.9042	31.7278	28.4262	53.0392	58.0813
TAL1	1223	ENSG00000162367	112.526	0.982201	0.227427	4.31875	1.56917e-05	0.000238249	150.044	120.631	133.881	62.8261	177.604	175.05	83.6108	70.7003	67.5494	85.2787	66.5401	40.9986
RP11-864N7.2	1224	ENSG00000227615	197.867	-0.707064	0.163768	-4.31749	1.57815e-05	0.000239417	187.555	178.15	128.732	190.645	171.838	93.5613	201.65	392.151	206.742	265.311	211.193	272.185
TRAF1	1225	ENSG00000056558	71.1173	0.925552	0.214384	4.31727	1.57969e-05	0.000239455	94.2352	79.089	155.337	74.7413	61.1236	68.4104	34.428	50.9042	51.1738	54.9574	39.5383	50.1093
CLCN3	1226	ENSG00000109572	2360.91	-0.648874	0.150395	-4.31448	1.59981e-05	0.000242307	1669.7	1645.69	1717.29	2472.96	2240.81	2211.27	4340.39	3043.88	2129.85	3044.45	3220.93	2966.7
L3MBTL1	1227	ENSG00000185513	57.3124	0.778141	0.180365	4.31426	1.60135e-05	0.000242343	47.575	70.3013	86.6796	64.9925	46.131	79.4768	30.7393	44.3055	40.939	36.9541	33.7522	44.4151
RP11-638L3.1	1228	ENSG00000265533	15.3309	1.68551	0.390744	4.3136	1.60619e-05	0.000242878	21.0428	27.9608	14.5896	15.1649	9.2262	16.0966	3.68871	6.59869	7.16433	7.58033	3.8574	3.41655
RP11-262D11.2	1229	ENSG00000225471	677.866	-0.593119	0.137565	-4.31155	1.62116e-05	0.000244941	483.07	485.718	499.481	620.678	726.563	599.597	962.754	834.263	899.636	750.452	792.695	907.662
CR1	1230	ENSG00000203710	57.5525	-1.7704	0.410691	-4.31078	1.62677e-05	0.000245589	33.8515	20.7708	117.575	19.4977	17.2991	62.3742	68.856	138.573	139.193	267.206	79.0767	235.742
CXCL13	1231	ENSG00000156234	7.09221	2.85879	0.663344	4.30966	1.63503e-05	0.000246436	15.5534	15.1787	23.1718	5.41604	4.6131	2.01207	1.22957	1.88534	2.04695	0.947541	1.9287	1.13885
BZW2	1232	ENSG00000136261	1488.77	-0.750957	0.174247	-4.30973	1.63454e-05	0.000246436	1175.65	1167.96	878.811	1335.6	1367.78	1053.32	1736.15	1763.74	2281.33	1842.02	2218	1900.74
SLX4IP	1233	ENSG00000149346	192.107	0.654693	0.151947	4.30868	1.64233e-05	0.000247335	215.918	187.736	319.256	203.643	185.677	185.11	105.743	123.49	175.014	175.295	116.686	127.551
HCFC1R1	1234	ENSG00000103145	209.232	-0.587595	0.136387	-4.30828	1.64526e-05	0.000247576	147.3	163.77	126.157	219.891	171.838	142.857	204.109	206.445	315.231	229.305	276.768	223.214
SLC41A3	1235	ENSG00000114544	420.882	-0.470195	0.109161	-4.30735	1.65222e-05	0.000248421	394.324	323.546	318.397	355.292	318.304	458.752	421.743	529.781	473.869	544.836	482.175	548.925
MYO15B	1236	ENSG00000266714	487.311	0.819228	0.19023	4.30651	1.65847e-05	0.00024916	605.667	597.561	768.102	359.625	446.317	511.066	242.225	280.916	447.259	365.751	273.875	253.963
C1QTNF1	1237	ENSG00000173918	1090.24	-1.46272	0.33976	-4.30516	1.66867e-05	0.00025049	990.842	839.622	804.147	489.61	959.525	847.082	6240.07	1838.21	847.438	2929.8	946.027	791.5
GDNF-AS1	1238	ENSG00000248587	10.2871	2.55388	0.593394	4.30386	1.67848e-05	0.000251758	17.3832	23.1675	22.3136	7.58245	4.6131	15.0905	0	0.94267	7.16433	0	2.89305	4.55539
FBLN1	1239	ENSG00000077942	1543.45	0.959828	0.223028	4.30362	1.68026e-05	0.000251822	2374.18	2423	2241.65	1130.87	2274.26	2220.32	745.12	1137.8	1336.66	1065.04	906.489	1319.93
POLK	1240	ENSG00000122008	552.753	0.235953	0.0548307	4.3033	1.68271e-05	0.000251986	550.773	615.137	622.205	564.351	566.258	584.506	506.583	484.532	483.081	514.515	470.603	522.732
FAM8A1	1241	ENSG00000137414	601.139	-0.387427	0.0900534	-4.3022	1.69114e-05	0.000252948	565.411	550.427	439.406	510.191	599.703	514.084	788.155	647.614	629.438	661.383	748.335	683.309
METTL7A	1242	ENSG00000185432	768.495	1.0323	0.239953	4.3021	1.69186e-05	0.000252948	992.672	986.615	875.378	534.021	1221.32	931.589	459.86	553.347	521.973	346.8	605.612	220.937
MRPS35	1243	ENSG00000061794	868.812	-0.448898	0.104363	-4.30129	1.69806e-05	0.000253671	787.733	719.79	545.824	726.832	772.694	706.237	1086.94	994.517	847.438	1013.87	1025.1	842.748
RBM3	1244	ENSG00000102317	1282.86	-0.921581	0.214303	-4.30037	1.70513e-05	0.000254522	1214.99	1192.73	926.871	1139.53	1001.04	802.816	2559.97	2460.37	1877.06	1350.25	1094.54	2552.16
CD81-AS1	1245	ENSG00000238184	290.953	1.16321	0.270547	4.29946	1.71214e-05	0.000255364	269.897	226.882	198.247	334.711	502.828	177.062	83.6108	85.783	270.198	107.072	146.581	68.3309
PGM1	1246	ENSG00000079739	3064.81	-0.693579	0.161329	-4.29915	1.71451e-05	0.000255512	2695.31	2666.66	1769.64	2912.75	3043.49	2343.06	5242.89	3963.93	3103.18	4651.48	3955.76	4037.22
A2M	1247	ENSG00000175899	12677.6	-0.630459	0.146656	-4.29889	1.71653e-05	0.000255607	11246.9	10280.8	12054.5	9860.44	12855.6	12933.6	11398.1	15820.8	15444.3	24773.5	16599.4	23135.7
ZNF37BP	1248	ENSG00000234420	160.168	0.730522	0.169969	4.29797	1.72372e-05	0.000256472	205.854	231.675	223.136	114.82	126.86	179.074	98.3657	79.1843	138.169	131.708	104.15	102.496
TBX3	1249	ENSG00000135111	292.834	-1.02771	0.239192	-4.29657	1.73459e-05	0.000257883	234.216	171.759	131.307	138.651	154.539	275.654	320.918	294.113	425.766	373.331	417.563	423.652
SPECC1	1250	ENSG00000128487	102.007	1.38985	0.323544	4.29572	1.74129e-05	0.000258672	117.108	128.619	260.897	94.2391	87.6489	107.646	63.9377	35.8215	74.7138	40.7442	53.0392	36.4432
JMJD1C	1251	ENSG00000171988	1804.18	0.345874	0.0805961	4.29145	1.77514e-05	0.000263489	1956.98	2111.44	2201.32	1832.79	1771.43	1698.19	1508.68	1540.32	1357.13	1704.63	1426.27	1572.75
KLF12	1252	ENSG00000118922	1807.21	0.76114	0.177405	4.2904	1.78353e-05	0.000264523	1930.45	2358.29	2616.69	1759.13	1388.54	1879.27	984.886	1054.85	1835.09	1046.08	1138.9	981.688
ABHD5	1253	ENSG00000011198	587.834	-0.581396	0.135534	-4.28967	1.7894e-05	0.000265182	556.262	555.221	390.487	587.099	554.725	522.132	857.011	1094.44	485.128	812.99	632.613	852.998
PCNXL2	1254	ENSG00000135749	89.4228	1.26182	0.294175	4.28936	1.79191e-05	0.000265342	117.108	120.631	219.703	90.9895	84.1891	107.646	40.5758	49.0189	63.4555	60.6426	31.8235	63.7755
TCEB1	1255	ENSG00000154582	314.684	-0.476105	0.111006	-4.28902	1.79461e-05	0.000265531	280.876	317.155	229.143	275.135	343.676	272.636	484.451	394.979	358.217	406.495	370.31	375.82
ANP32B	1256	ENSG00000136938	188.569	0.649973	0.151557	4.28865	1.79765e-05	0.000265769	206.768	235.669	286.643	218.808	193.75	203.219	185.665	131.974	136.122	126.97	148.51	130.968
PTGER4	1257	ENSG00000171522	199.872	-0.907853	0.211711	-4.28817	1.80149e-05	0.000266125	172.917	173.357	222.277	147.316	177.604	170.02	324.607	270.546	339.794	384.701	238.194	439.596
SYNRG	1258	ENSG00000275066	815.995	0.425585	0.0992567	4.28771	1.80521e-05	0.000266462	778.584	753.343	900.266	883.898	892.635	869.214	768.482	610.85	710.292	522.095	624.899	545.509
COPE	1259	ENSG00000105669	427.615	-0.447062	0.104293	-4.28659	1.81437e-05	0.000267601	448.303	383.462	326.121	393.204	387.5	384.305	549.618	635.36	415.531	536.308	446.494	583.091
SYT17	1260	ENSG00000103528	26.2811	1.21555	0.283601	4.28614	1.81805e-05	0.000267932	37.5111	43.9383	55.7839	31.413	34.5983	33.1992	9.83657	16.0254	13.3052	11.3705	21.2157	30.7489
NDUFS6	1261	ENSG00000145494	1092.04	-0.660214	0.154046	-4.28582	1.82065e-05	0.000268102	915.82	750.147	611.048	917.477	1155.58	865.19	1427.53	1447.94	1471.76	1130.42	1630.72	1127.46
APEH	1262	ENSG00000164062	913.811	-0.473914	0.110595	-4.28511	1.82649e-05	0.000268553	775.839	794.884	553.548	938.058	874.183	812.877	1214.82	1151	1101.26	1011.97	1116.72	995.354
TUG1	1263	ENSG00000253352	539.214	0.464407	0.108377	4.2851	1.82661e-05	0.000268553	596.518	583.98	599.033	616.345	533.966	620.724	509.042	455.31	461.588	377.121	364.524	408.847
PSMB10	1264	ENSG00000205220	36.5189	-0.929365	0.216914	-4.28449	1.83162e-05	0.000269077	32.0217	25.5641	45.4853	29.2466	27.6786	26.1569	52.8715	42.4202	38.8921	60.6426	76.1836	85.4136
UBE2E1	1265	ENSG00000170142	666.984	-0.337228	0.0787582	-4.28181	1.85377e-05	0.000272115	581.879	623.924	624.78	622.844	731.176	578.47	837.338	771.104	778.865	773.193	727.12	865.525
SUCLA2P1	1266	ENSG00000224936	65.2302	-0.669878	0.156495	-4.2805	1.86476e-05	0.000273513	53.9794	54.3238	38.6196	58.4932	40.3646	44.2656	87.2995	70.7003	72.6668	71.0655	83.8984	77.4417
WSB2	1267	ENSG00000176871	1031.67	-0.570361	0.133252	-4.28031	1.86636e-05	0.000273532	989.927	819.65	696.012	1045.3	1145.2	712.273	1186.54	1581.8	1063.39	1362.56	1301.87	1528.33
SLC27A4	1268	ENSG00000167114	223.216	-0.544474	0.127242	-4.27902	1.87715e-05	0.000274896	212.258	148.591	212.837	217.725	212.203	220.322	243.455	325.221	197.531	311.741	372.239	329.127
SPAG7	1269	ENSG00000091640	955.339	-0.459883	0.10748	-4.27876	1.87935e-05	0.000275001	870.989	695.024	667.69	933.725	933	749.496	1278.75	1060.5	1074.65	1019.55	1095.5	1137.71
ATP5L	1270	ENSG00000167283	2111.91	-0.489286	0.114373	-4.278	1.88578e-05	0.000275725	1654.15	1612.94	1333.66	2270.4	2049.37	1897.38	2446.85	2293.52	2199.45	2857.78	2855.44	2523.69
ZEB1-AS1	1271	ENSG00000237036	51.7814	0.918916	0.2149	4.27601	1.9027e-05	0.00027798	57.639	70.3013	61.7914	59.5764	41.5179	49.2957	35.6576	21.6814	38.8921	37.9016	23.1444	23.9158
LONP1	1272	ENSG00000196365	1242.07	-0.421019	0.098489	-4.27479	1.91319e-05	0.000279293	1165.59	948.269	982.655	1076.71	1146.36	1122.74	1410.32	1487.53	1467.66	1485.74	1669.29	1097.85
UBE2M	1273	ENSG00000130725	366.011	-0.528427	0.123623	-4.27449	1.91575e-05	0.000279447	309.238	308.367	244.591	342.294	426.712	310.865	533.634	526.953	365.381	399.862	505.319	464.65
COX18	1274	ENSG00000163626	273.488	-0.446463	0.104507	-4.27207	1.93663e-05	0.00028227	234.216	217.295	187.091	238.306	250.261	250.503	306.163	289.4	331.606	290.895	338.487	316.6
CNIH4	1275	ENSG00000143771	335.64	-0.511168	0.119667	-4.27159	1.94088e-05	0.000282459	290.94	301.177	272.054	310.881	366.742	327.967	531.175	423.259	275.315	465.242	420.456	548.925
HIC1	1276	ENSG00000177374	158.117	-1.22742	0.287345	-4.27158	1.94096e-05	0.000282459	158.279	67.1058	115.001	89.9062	212.203	80.4828	236.078	249.808	536.302	170.557	243.016	253.963
PFDN6	1277	ENSG00000204220	138.938	-0.575016	0.134636	-4.2709	1.94681e-05	0.000283088	115.278	121.43	79.8139	148.399	132.627	120.724	170.91	238.496	160.686	185.718	156.225	151.467
RP11-427J23.1	1278	ENSG00000275149	25.8596	1.50345	0.352134	4.26956	1.9586e-05	0.000284579	38.426	33.5529	76.381	21.6642	51.8974	36.2173	15.9844	13.1974	22.5165	7.58033	17.3583	14.805
NUBP1	1279	ENSG00000103274	152.896	-0.431136	0.100986	-4.26928	1.96106e-05	0.000284713	147.3	119.033	129.59	146.233	159.152	128.773	169.681	207.387	178.085	156.344	192.87	209.548
AHNAK	1280	ENSG00000124942	39359.8	0.408766	0.0957534	4.26894	1.964e-05	0.000284918	41636.4	39066	38607.6	43500.5	51326.5	40086.5	32220.9	29504.6	39598.3	29010.9	30409.8	30751.2
PPM1G	1281	ENSG00000115241	473.246	-0.471414	0.110507	-4.2659	1.99098e-05	0.000286816	408.047	415.417	372.465	425.701	498.215	449.698	647.984	776.76	462.611	606.426	541	522.732
SUMO1	1282	ENSG00000116030	367.152	-0.35508	0.0832196	-4.26678	1.98311e-05	0.000286816	344.004	329.937	262.613	349.876	363.282	326.961	429.12	413.832	386.874	418.813	473.496	399.736
CENPC	1283	ENSG00000145241	326.272	0.482737	0.113149	4.26637	1.98676e-05	0.000286816	332.11	370.68	403.361	277.301	325.224	348.088	194.272	226.241	318.301	240.675	244.945	248.269
PHF3	1284	ENSG00000118482	2067.85	0.278089	0.0651687	4.26721	1.97929e-05	0.000286816	2097.88	2339.12	1972.18	2085.18	2337.69	2081.49	1689.43	1694.92	1974.29	1786.11	1945.09	1554.53
YBX1P10	1285	ENSG00000213866	150.105	-0.749007	0.175563	-4.26632	1.98719e-05	0.000286816	124.427	95.8654	66.0825	125.652	155.692	105.634	239.766	205.502	195.484	146.869	187.084	152.606
C9orf89	1286	ENSG00000165233	117.265	-0.623016	0.146021	-4.26662	1.98459e-05	0.000286816	107.044	92.6699	105.56	101.822	100.335	118.712	129.105	172.509	147.381	130.761	160.082	224.353
RP11-800A3.4	1287	ENSG00000260401	66.9159	-1.19426	0.279942	-4.2661	1.98918e-05	0.000286816	54.8943	47.9327	60.9332	51.994	54.2039	33.1992	238.537	97.095	39.9156	92.859	119.579	108.191
ELF1	1288	ENSG00000120690	1222.18	0.619661	0.145229	4.2668	1.98297e-05	0.000286816	1348.57	1501.09	1699.26	1579.32	1072.55	1372.23	1303.35	800.327	964.115	882.16	865.986	767.584
HSBP1	1289	ENSG00000230989	924.843	-0.542014	0.127056	-4.26594	1.99062e-05	0.000286816	794.137	762.929	649.668	830.82	897.248	907.444	1105.38	1302.77	856.65	1361.62	1228.58	1190.1
DNTTIP1	1290	ENSG00000101457	144.448	0.731788	0.171652	4.26321	2.01509e-05	0.000290063	201.279	181.345	139.031	175.48	152.232	146.881	93.4474	104.636	136.122	87.1737	73.2906	105.913
OSGEP	1291	ENSG00000092094	194.811	-0.49204	0.115425	-4.26287	2.01822e-05	0.000290289	154.619	152.586	168.21	160.315	183.371	173.038	333.214	232.84	194.46	216.987	207.335	212.965
ADAMTS10	1292	ENSG00000142303	132.932	0.930317	0.218265	4.26233	2.02308e-05	0.000290764	147.3	170.96	282.352	111.57	121.094	187.123	43.035	129.146	104.395	75.8033	78.1123	104.774
GPD1L	1293	ENSG00000152642	6013.44	-0.869873	0.204098	-4.26204	2.02569e-05	0.000290913	5469.3	3012.57	2744.57	4830.02	4151.79	5218.3	3779.7	6022.72	10438.4	7258.16	11616.6	7346.71
SHROOM3	1294	ENSG00000138771	568.031	0.963723	0.226256	4.25943	2.04945e-05	0.000294097	573.645	697.421	739.78	983.553	565.105	622.736	559.455	345.017	374.592	289.947	266.161	310.906
BATF2	1295	ENSG00000168062	22.7235	-1.65974	0.389783	-4.25811	2.0616e-05	0.000295612	16.4683	15.1787	16.3061	12.9985	5.76638	19.1147	15.9844	29.2228	31.7278	64.4328	76.1836	54.6647
CCND3	1296	ENSG00000112576	713.64	0.821608	0.193006	4.25689	2.07286e-05	0.000296769	803.286	970.638	1364.56	564.351	728.87	725.351	490.599	510.927	339.794	556.206	586.325	435.04
GZF1	1297	ENSG00000125812	502.618	-0.680546	0.159865	-4.257	2.0719e-05	0.000296769	360.472	467.344	382.763	560.018	422.099	476.861	596.342	641.958	489.222	663.278	1041.5	843.887
SLC9A1	1298	ENSG00000090020	157.978	0.822092	0.193209	4.25493	2.09116e-05	0.000299159	186.641	123.826	195.673	214.475	184.524	184.104	118.039	138.573	78.8077	95.7016	104.15	79.7194
TUBB	1299	ENSG00000196230	1271.42	-0.767653	0.180471	-4.2536	2.10362e-05	0.000300708	1297.33	860.392	980.939	1241.36	1071.39	989.939	1310.72	2753.54	948.762	2101.65	1635.54	2212.78
SKAP1	1300	ENSG00000141293	41.6156	2.36615	0.55639	4.25268	2.11226e-05	0.000301711	24.7024	35.9495	387.913	17.3313	71.5031	26.1569	11.0661	9.4267	17.3991	28.4262	20.2513	22.777
RP1-89D4.1	1301	ENSG00000241255	54.5108	-0.68992	0.162273	-4.2516	2.12248e-05	0.000302939	38.426	37.5473	35.1868	42.2451	51.8974	51.3078	75.0038	76.3563	51.1738	67.2754	59.7897	81.9971
INTS3	1302	ENSG00000143624	433.294	0.369663	0.0869988	4.24905	2.14675e-05	0.000306168	476.665	420.21	485.749	500.442	379.428	453.722	339.362	369.527	335.7	412.18	332.701	310.906
FAM134A	1303	ENSG00000144567	505.244	-0.401379	0.0944817	-4.24822	2.15476e-05	0.000307075	461.112	487.316	468.585	473.362	487.835	560.362	661.509	744.709	485.128	629.167	574.752	786.944
RP11-252A24.2	1304	ENSG00000214331	44.9652	0.923887	0.217497	4.24782	2.15864e-05	0.000307391	44.8303	57.5193	66.9407	36.8291	55.3572	61.3682	20.9027	19.7961	41.9625	24.6361	25.0731	38.7209
UQCRC2	1305	ENSG00000140740	8428.15	-0.500275	0.1178	-4.24682	2.16826e-05	0.000308525	7300.94	6619.51	4950.18	7131.84	8533.08	6585.51	11084.6	7738.38	9736.33	9934.02	11068.8	8598.31
NUDCD1	1306	ENSG00000120526	246.04	-0.508678	0.119789	-4.24644	2.17194e-05	0.000308811	202.194	215.697	210.262	214.475	217.969	268.611	344.28	345.017	242.564	376.174	306.663	274.463
ATP10A	1307	ENSG00000206190	218.679	1.54991	0.365067	4.24556	2.1805e-05	0.000309629	376.941	380.266	449.704	142.983	200.67	217.304	90.9882	146.114	58.3381	130.761	75.2193	102.496
SNRPGP2	1308	ENSG00000264350	51.7823	-0.777935	0.183237	-4.2455	2.18102e-05	0.000309629	46.6601	27.9608	32.6121	57.41	46.131	48.2897	78.6925	84.8403	52.1973	79.5934	81.0054	62.6367
NUP93	1309	ENSG00000102900	341.683	-0.360153	0.0848418	-4.245	2.18596e-05	0.000310093	296.429	309.166	357.875	359.625	283.706	319.919	388.544	427.972	329.559	465.242	412.742	448.706
POLR2B	1310	ENSG00000047315	1836.56	-0.328973	0.0775076	-4.24439	2.19186e-05	0.000310455	1616.64	1777.51	1303.63	1734.22	1825.63	1753.52	2148.06	2250.15	2068.45	2011.63	2154.36	1936.04
AP5M1	1311	ENSG00000053770	956.149	-0.371899	0.0876211	-4.2444	2.19183e-05	0.000310455	847.202	827.638	635.937	926.143	882.256	796.78	1100.47	1192.48	899.636	940.908	1189.04	1032.94
C15orf61	1312	ENSG00000189227	103.377	-0.584991	0.137836	-4.24409	2.19479e-05	0.000310632	86.001	94.2677	73.8064	83.407	80.7293	71.4285	104.514	132.917	150.451	99.4918	141.759	104.774
CINP	1313	ENSG00000100865	250.765	-0.406795	0.0958573	-4.24375	2.1981e-05	0.000310865	214.088	232.474	201.68	235.056	299.852	234.406	338.132	265.833	315.231	299.423	306.663	350.765
BEST1	1314	ENSG00000167995	39.4819	1.12928	0.266182	4.24253	2.21016e-05	0.000312333	65.8731	35.1507	59.2168	51.994	53.0507	27.163	12.2957	19.7961	25.5869	31.2688	23.1444	20.4993
FAM129B	1315	ENSG00000136830	768.168	-0.486286	0.114634	-4.24207	2.21463e-05	0.000312726	853.606	645.494	692.579	697.586	762.315	758.551	1219.73	1075.59	712.339	1207.17	861.164	1102.41
DARS	1316	ENSG00000115866	1126.88	-0.324636	0.0765588	-4.24035	2.23175e-05	0.000314904	1057.63	1039.34	894.259	1017.13	1133.67	1029.17	1341.46	1225.47	1261.95	1277.28	1285.48	1334.73
LINC00211	1317	ENSG00000237803	14.8994	2.23264	0.526607	4.23966	2.23858e-05	0.000315627	14.6385	21.5697	19.7389	19.4977	21.9122	9.05432	2.45914	7.54136	3.07043	0.947541	2.89305	5.69424
CDC37	1318	ENSG00000105401	1325.36	-0.325212	0.0767158	-4.23918	2.24334e-05	0.00031606	1263.48	1328.54	1058.18	1246.77	1334.34	1261.57	1723.86	1632.7	1467.66	1445	1560.32	1557.94
ZNF561-AS1	1319	ENSG00000267106	53.488	0.69948	0.165012	4.23895	2.24563e-05	0.000316142	47.575	68.7036	59.2168	94.2391	69.1965	62.3742	47.9533	39.5921	40.939	38.8492	40.5027	38.7209
NUDT12	1320	ENSG00000112874	306.113	-0.551557	0.130128	-4.23856	2.24958e-05	0.000316458	204.024	225.284	186.232	282.717	328.683	257.545	261.899	343.132	441.118	395.124	400.205	323.433
TIMM17A	1321	ENSG00000134375	900.875	-0.596523	0.140756	-4.23799	2.25526e-05	0.000317017	765.775	767.722	584.444	780.993	995.276	694.164	1391.87	1266.01	810.593	1027.13	1199.65	1240.21
MRPL27	1322	ENSG00000108826	339.294	-0.558674	0.13184	-4.23751	2.26007e-05	0.000317453	287.28	268.423	199.106	330.378	342.523	283.702	382.397	395.921	384.827	469.98	490.854	389.486
PSMB4	1323	ENSG00000159377	1159.94	-0.434351	0.102526	-4.2365	2.27036e-05	0.000318197	1123.5	1060.91	862.505	1162.28	1105.99	1062.37	1567.7	1618.56	1150.39	1428.89	1314.41	1536.31
GDPD2	1324	ENSG00000130055	40.8078	0.957264	0.22594	4.23681	2.26714e-05	0.000318197	45.7452	47.1338	47.2018	68.2421	42.6712	40.2414	38.1167	20.7387	25.5869	21.7934	22.18	22.777
CCBL1	1325	ENSG00000171097	145.31	-0.533664	0.125969	-4.23648	2.27051e-05	0.000318197	117.108	111.843	124.441	115.903	129.167	95.5734	152.467	158.369	153.521	146.869	244.945	145.773
PIK3IP1	1326	ENSG00000100100	497.169	1.02945	0.243022	4.23603	2.27502e-05	0.000318589	556.262	710.203	632.504	334.711	740.403	575.452	195.502	174.394	626.367	238.78	236.266	267.629
MFAP3	1327	ENSG00000037749	902.34	-0.465154	0.109835	-4.23502	2.28529e-05	0.000319785	850.861	717.393	697.728	830.82	923.773	824.949	1295.97	1150.06	806.499	1304.76	1028	1100.13
RPL13A	1328	ENSG00000142541	1249.04	-0.432281	0.102084	-4.23456	2.29e-05	0.000320203	1072.27	1044.13	979.222	1206.69	1207.48	1266.6	1299.66	1763.74	1402.16	1421.31	1409.88	1841.52
PLD5	1329	ENSG00000180287	20.3104	2.29122	0.541136	4.2341	2.29468e-05	0.000320617	12.8087	67.1058	18.0225	27.0802	12.686	26.1569	7.37743	4.71335	9.21129	2.84262	1.9287	7.97194
ABCC5	1330	ENSG00000114770	1046.08	-1.02321	0.241725	-4.23293	2.30662e-05	0.000322042	701.732	658.276	1110.53	929.392	788.84	1137.83	3954.3	1026.57	783.983	2164.18	1239.19	1660.44
RPS20	1331	ENSG00000008988	1415.52	-0.578436	0.136743	-4.23011	2.33578e-05	0.000325869	1189.38	1127.22	817.02	1308.52	1480.81	1098.59	1637.79	2172.85	1354.06	1729.26	1631.68	1953.13
CATSPERG	1332	ENSG00000099338	21.3093	1.21917	0.28827	4.22928	2.34444e-05	0.000326831	19.213	28.7596	36.9032	24.9138	17.2991	27.163	4.91828	13.1974	8.18781	8.52787	14.4652	17.0827
MRPL21	1333	ENSG00000197345	331.375	-0.703465	0.166354	-4.22873	2.35015e-05	0.000327381	304.663	206.91	166.494	363.958	297.545	248.491	405.758	486.418	513.785	406.495	404.063	363.293
C22orf46	1334	ENSG00000184208	229.187	0.734824	0.173779	4.22849	2.35267e-05	0.000327486	282.706	232.474	228.285	332.545	276.786	282.696	150.008	112.178	216.977	158.239	164.904	179.938
CEP70	1335	ENSG00000114107	376.916	-0.341594	0.08079	-4.22817	2.35599e-05	0.000327703	322.961	336.328	321.83	371.54	344.829	318.913	403.299	417.603	380.733	396.072	499.533	454.401
SLC39A1	1336	ENSG00000143570	575.992	-0.582744	0.13783	-4.22798	2.35804e-05	0.000327743	547.113	588.774	445.413	485.277	615.849	598.591	946.77	948.326	470.799	906.796	808.125	832.498
PHB2	1337	ENSG00000215021	1165.26	-0.481169	0.113985	-4.22135	2.42846e-05	0.000337278	1001.82	1032.95	652.243	1123.29	1097.92	961.77	1572.62	1554.46	1254.78	1083.04	1335.62	1390.53
TUBGCP2	1338	ENSG00000130640	627.755	-0.355155	0.0841407	-4.22097	2.43255e-05	0.000337593	540.709	619.93	497.764	612.012	608.929	601.609	715.61	867.257	674.471	711.603	833.198	643.449
MERTK	1339	ENSG00000153208	435.338	0.990605	0.234785	4.21919	2.45181e-05	0.000339974	475.75	476.132	1171.46	408.369	518.974	541.247	276.653	263.948	309.09	345.852	393.455	218.659
THAP4	1340	ENSG00000176946	582.615	-0.470193	0.111445	-4.21905	2.45336e-05	0.000339974	520.581	472.936	411.943	453.864	682.739	460.764	715.61	731.512	584.405	547.678	869.843	704.947
PITHD1	1341	ENSG00000057757	393.837	-0.570594	0.135259	-4.21853	2.45901e-05	0.000340249	334.855	338.725	236.009	348.793	377.121	309.859	478.303	674.009	400.179	397.967	549.679	383.792
APPL1	1342	ENSG00000157500	779.104	-0.400147	0.0948514	-4.21867	2.45747e-05	0.000340249	703.562	711.801	545.824	744.164	754.242	670.019	745.12	953.04	1032.69	743.819	981.708	987.382
GATAD2B	1343	ENSG00000143614	481.093	0.672266	0.15937	4.21829	2.46167e-05	0.000340363	561.751	484.919	661.683	569.767	547.806	536.217	459.86	318.623	395.062	286.157	308.592	343.932
NAALADL2	1344	ENSG00000177694	769.068	0.913849	0.216695	4.21721	2.47339e-05	0.000341728	774.924	1076.89	1282.17	948.89	560.492	871.227	451.253	494.902	636.602	418.813	495.676	430.485
RPS23	1345	ENSG00000186468	321.644	-0.721799	0.171177	-4.21668	2.47922e-05	0.00034228	282.706	317.954	181.941	290.3	272.173	234.406	346.739	592.94	329.559	417.865	431.064	485.15
RP11-217B1.2	1346	ENSG00000261441	3.7558	-3.0386	0.721177	-4.21339	2.51565e-05	0.000347052	2.74471	0	0.858214	1.08321	1.15328	3.01811	4.91828	24.5094	11.2582	18.0033	8.67915	3.41655
ZNF831	1347	ENSG00000124203	17.2273	2.52966	0.600666	4.21143	2.53758e-05	0.000349817	16.4683	15.9776	144.18	7.58245	24.2188	10.0604	6.14785	2.82801	1.02348	16.1082	3.8574	7.97194
CACYBPP2	1348	ENSG00000177855	40.1341	-0.964783	0.229123	-4.21077	2.54502e-05	0.000350583	32.9366	34.3518	24.03	24.9138	42.6712	34.2052	61.4785	71.6429	52.1973	81.4885	56.8966	51.2482
WDR1	1349	ENSG00000071127	2333.62	-0.50516	0.119983	-4.21026	2.55072e-05	0.000351106	2237.86	2136.2	1950.72	2281.24	2391.89	1982.9	3174.75	3731.09	2442.01	2965.8	2467.77	3640.9
METRNL	1350	ENSG00000176845	435.238	-0.742182	0.176291	-4.20999	2.55385e-05	0.000351277	536.134	405.032	354.442	353.126	313.691	332.998	414.365	777.703	544.489	674.649	686.617	742.529
BCKDK	1351	ENSG00000103507	548.452	-0.489248	0.116257	-4.20833	2.5726e-05	0.000353368	489.474	455.361	387.055	482.027	584.711	446.68	678.723	654.213	769.654	580.842	714.583	591.062
TBCD	1352	ENSG00000141556	752.144	0.480117	0.114088	4.20831	2.57286e-05	0.000353368	847.202	860.392	970.64	677.005	808.446	790.744	775.859	674.952	484.104	521.147	569.931	530.703
DNAJC5	1353	ENSG00000101152	1079.55	-0.456295	0.108458	-4.2071	2.58672e-05	0.00035501	957.905	913.917	912.281	1011.72	1116.37	1004.02	1426.3	1532.78	864.837	1376.78	1529.46	1382.56
KIAA0753	1354	ENSG00000198920	148.657	0.530502	0.126109	4.2067	2.59123e-05	0.000355366	147.3	167.765	161.344	166.814	167.225	164.99	134.023	125.375	95.1833	138.341	97.3993	84.2748
TXNL1	1355	ENSG00000091164	857.049	-0.362341	0.0861386	-4.20649	2.59371e-05	0.000355443	708.136	685.438	641.086	835.153	864.956	757.545	1085.71	929.473	920.105	919.114	1122.5	789.222
EMCN	1356	ENSG00000164035	726.205	-0.966659	0.229821	-4.20614	2.59771e-05	0.000355729	487.644	520.07	636.795	605.513	409.413	664.989	467.237	1265.06	1417.51	1011.03	1027.03	1308.54
ZCCHC5	1357	ENSG00000179300	11.5006	2.32592	0.553456	4.20254	2.63939e-05	0.00036117	21.0428	11.9832	12.8732	18.4145	16.1459	3.01811	2.45914	0	6.14086	0.947541	3.8574	3.41655
ASNSD1	1358	ENSG00000138381	534.762	-0.565834	0.134649	-4.2023	2.64216e-05	0.000361284	471.176	427.4	303.808	483.111	520.127	456.74	713.151	666.468	501.503	704.023	713.619	637.755
NTRK2	1359	ENSG00000148053	317.427	1.2526	0.29822	4.20025	2.66616e-05	0.000364297	285.45	413.819	467.727	369.374	623.922	276.66	259.439	156.483	180.132	162.029	119.579	145.773
ENO1	1360	ENSG00000074800	1702.91	-0.735533	0.175136	-4.19979	2.67164e-05	0.000364777	1709.04	1179.94	1526.76	1769.96	1337.8	1500	3007.53	3607.6	1299.81	2478.77	1718.47	2912.04
SNHG16	1361	ENSG00000163597	292.43	-0.658648	0.156924	-4.19724	2.70192e-05	0.000368641	257.088	230.077	179.367	267.552	219.122	191.147	389.774	397.807	336.724	312.688	310.521	374.681
LRR1	1362	ENSG00000165501	41.5354	-0.760825	0.181297	-4.19658	2.70978e-05	0.000369442	38.426	27.9608	34.3286	41.1619	27.6786	41.2474	72.5447	69.7576	37.8686	57.8	58.8253	60.359
PRPSAP1	1363	ENSG00000161542	210.887	-0.455172	0.108515	-4.19454	2.7342e-05	0.000372224	200.364	155.781	199.106	202.56	184.524	200.201	260.669	257.349	260.986	211.302	314.378	259.657
NRTN	1364	ENSG00000171119	64.3585	-1.14237	0.272337	-4.19467	2.73267e-05	0.000372224	75.0222	42.3406	29.1793	38.9955	46.131	47.2837	55.3307	120.662	70.6199	124.128	111.865	132.106
CERS6	1365	ENSG00000172292	2335.86	0.455017	0.10849	4.1941	2.73963e-05	0.000372417	2519.65	2478.12	2829.53	3025.4	2126.64	2480.88	1990.68	2022.97	1922.09	1665.78	2079.14	1597.8
SBNO2	1366	ENSG00000064932	301.385	-0.813358	0.193928	-4.19413	2.73917e-05	0.000372417	245.194	300.378	299.517	253.471	198.363	342.052	552.077	378.953	317.278	848.049	246.874	539.814
CEACAM5	1367	ENSG00000105388	6.90596	2.92222	0.696891	4.19322	2.75023e-05	0.000373584	24.7024	6.39103	24.03	3.24962	11.5328	8.04828	2.45914	2.82801	0	2.84262	0	2.2777
LSM8	1368	ENSG00000128534	192.059	-0.43264	0.103189	-4.1927	2.75651e-05	0.000373891	152.789	184.541	157.911	198.227	182.217	163.984	261.899	230.954	171.944	244.465	243.98	249.408
PHF23	1369	ENSG00000040633	156.458	-0.592246	0.141253	-4.19281	2.75524e-05	0.000373891	120.767	159.776	106.419	140.817	168.378	137.827	269.276	230.954	145.334	206.564	229.515	174.244
TRMT112	1370	ENSG00000173113	189.85	-0.615232	0.146751	-4.19237	2.76059e-05	0.000374171	152.789	210.105	110.71	164.648	184.524	178.068	258.21	256.406	243.587	240.675	273.875	259.657
GPATCH8	1371	ENSG00000186566	606.619	0.637361	0.152073	4.19115	2.77544e-05	0.000375909	591.943	647.891	894.259	580.599	589.324	663.983	504.124	415.718	484.104	359.118	408.884	381.514
EPC1	1372	ENSG00000120616	491.618	0.507292	0.121054	4.19063	2.78178e-05	0.000376493	534.304	548.031	735.489	526.439	449.777	515.09	368.871	369.527	473.869	365.751	351.023	402.014
R3HCC1	1373	ENSG00000104679	315.705	-0.539533	0.128772	-4.18983	2.79162e-05	0.00037755	283.62	255.641	228.285	300.049	291.779	271.63	509.042	388.38	330.583	290.895	425.278	427.068
UTP15	1374	ENSG00000164338	223.079	-0.463402	0.110684	-4.18669	2.83049e-05	0.000382528	216.832	182.144	168.21	191.728	217.969	170.02	296.327	277.145	253.822	259.626	231.444	261.935
RDH14	1375	ENSG00000240857	325.457	-0.557586	0.13319	-4.18639	2.83427e-05	0.000382761	262.578	248.451	193.956	322.796	333.297	284.708	365.183	410.062	279.409	363.856	574.752	421.374
NIT2	1376	ENSG00000114021	375.089	-0.500935	0.119715	-4.18441	2.85907e-05	0.000385492	323.876	344.317	266.905	358.542	340.216	316.901	515.19	323.336	527.09	460.505	486.997	447.568
MDH2	1377	ENSG00000146701	3951.61	-0.61219	0.146301	-4.18444	2.85871e-05	0.000385492	3158.25	2772.11	2380.69	3172.72	4219.83	3194.16	4945.33	3852.69	5830.74	4390.9	6543.11	3317.47
TMEM132B	1378	ENSG00000139364	86.8829	-1.37984	0.329767	-4.18428	2.86073e-05	0.000385492	57.639	21.5697	47.2018	25.997	50.7441	43.2595	105.743	62.2162	135.099	93.8065	151.403	92.2467
ARNT2	1379	ENSG00000172379	124.615	0.624499	0.149291	4.1831	2.87566e-05	0.000387224	154.619	126.223	102.986	164.648	172.991	106.64	83.6108	85.783	116.676	75.8033	87.7558	85.4136
NDUFB5	1380	ENSG00000136521	2360.07	-0.502496	0.120167	-4.18163	2.8942e-05	0.000389438	1933.19	1779.9	1351.69	2178.33	2514.14	1868.21	3019.83	2352.9	2873.92	2708.07	3212.25	2294.78
TTC19	1381	ENSG00000011295	599.801	-0.534016	0.127734	-4.1807	2.90609e-05	0.000390754	533.389	503.294	507.204	570.851	561.645	521.126	1227.11	714.544	595.663	535.36	731.941	830.221
TXLNG	1382	ENSG00000086712	93.8291	0.703097	0.168224	4.17952	2.92126e-05	0.00039251	116.193	111.044	163.919	102.905	89.9555	144.869	68.856	78.2416	84.9485	79.5934	69.4332	67.1921
RP11-190A12.7	1383	ENSG00000256029	26.639	1.73662	0.41556	4.17899	2.92808e-05	0.000393141	15.5534	49.5305	38.6196	32.4962	27.6786	27.163	6.14785	6.59869	16.3756	11.3705	7.7148	9.11079
SMIM12	1384	ENSG00000163866	480.925	-0.670693	0.160537	-4.17782	2.94315e-05	0.00039431	367.792	387.456	404.219	419.201	473.996	424.547	1176.7	572.201	427.813	571.367	513.034	685.587
UBXN2A	1385	ENSG00000173960	534.997	-0.449258	0.107533	-4.17787	2.94249e-05	0.00039431	449.218	507.288	457.428	529.689	536.273	448.692	864.388	709.831	471.823	667.069	624.899	661.671
TMEM132C	1386	ENSG00000181234	209.546	2.58354	0.618364	4.17803	2.94048e-05	0.00039431	374.196	199.72	494.331	76.9078	335.603	58.35	15.9844	43.3628	85.972	21.7934	53.0392	36.4432
BCL11B	1387	ENSG00000127152	23.1436	2.5778	0.617283	4.17604	2.96624e-05	0.00039683	13.7236	16.7765	211.121	10.8321	38.0581	16.0966	3.68871	4.71335	2.04695	20.8459	9.6435	10.2496
AC012322.1	1388	ENSG00000261028	9.4089	2.37779	0.569379	4.17611	2.9654e-05	0.00039683	35.6813	13.5809	18.0225	10.8321	5.76638	6.03621	1.22957	3.77068	4.0939	0.947541	3.8574	3.41655
ATP1B3	1389	ENSG00000069849	347.233	-1.31368	0.314629	-4.17533	2.97556e-05	0.000397219	333.94	253.245	266.046	254.554	261.793	291.75	1926.74	441.17	224.141	575.157	480.246	485.15
TBPL1	1390	ENSG00000028839	254.618	0.905833	0.216947	4.17536	2.97522e-05	0.000397219	391.579	281.205	217.986	293.549	292.932	303.823	147.549	170.623	129.981	217.934	172.619	110.468
RPN2	1391	ENSG00000118705	1521.34	-0.52178	0.124966	-4.17538	2.97484e-05	0.000397219	1295.51	1268.62	1193.78	1381.09	1469.27	1664.99	2097.65	2435.86	1368.39	2262.73	1779.23	1930.35
RAMP3	1392	ENSG00000122679	339.629	-0.952242	0.228121	-4.17428	2.98924e-05	0.000398758	227.811	212.502	253.173	329.295	156.845	535.211	614.785	491.131	434.977	583.685	504.355	689.003
DAD1	1393	ENSG00000129562	576.665	-0.44695	0.107087	-4.17371	2.99682e-05	0.000399483	573.645	506.489	428.249	552.436	568.565	545.271	721.758	928.53	557.795	760.875	617.184	736.835
MRPL18	1394	ENSG00000112110	361.113	-0.463789	0.11113	-4.17339	3.00103e-05	0.000399485	288.195	337.127	239.442	292.466	341.369	320.925	408.218	506.214	358.217	437.764	401.169	394.042
DHRS7B	1395	ENSG00000109016	342.827	-0.615189	0.147408	-4.17338	3.00114e-05	0.000399485	328.451	319.551	298.658	306.548	251.414	330.986	387.315	373.297	318.301	694.547	402.134	637.755
RTCB	1396	ENSG00000100220	631.734	-0.390397	0.0935927	-4.17123	3.02961e-05	0.000402986	590.114	615.137	487.466	646.675	592.783	574.446	772.171	959.638	642.743	735.292	750.264	732.28
PAPLN	1397	ENSG00000100767	93.4841	1.51544	0.363485	4.16918	3.05692e-05	0.000406069	118.023	162.971	150.187	48.7444	96.8751	102.616	13.5253	24.5094	46.0564	75.8033	38.574	38.7209
TACO1	1398	ENSG00000136463	359.526	-0.528243	0.126702	-4.16917	3.05716e-05	0.000406069	329.366	274.814	210.262	297.882	384.041	243.461	341.821	439.284	487.175	381.859	496.64	354.182
SEPW1P	1399	ENSG00000215900	117.446	-0.630855	0.15137	-4.16765	3.07759e-05	0.00040849	94.2352	114.24	67.7989	83.407	113.021	105.634	148.778	127.26	145.334	187.613	157.189	127.551
E2F2	1400	ENSG00000007968	4.74942	-2.46229	0.591251	-4.16454	3.11984e-05	0.000413802	0.914905	1.59776	5.14928	3.24962	2.30655	2.01207	7.37743	29.2228	7.16433	13.2656	10.6078	15.9439
SPATA6	1401	ENSG00000132122	376.162	0.877254	0.210661	4.1643	3.12309e-05	0.000413937	371.451	646.293	532.951	276.218	369.048	394.366	223.782	215.871	304.996	242.57	223.729	200.437
SLC25A12	1402	ENSG00000115840	2215.7	-0.418932	0.100611	-4.16389	3.12873e-05	0.000414389	1906.66	1936.48	1544.79	2158.83	2143.94	1880.28	2873.51	2350.08	2806.37	2179.34	3133.17	2122.81
FIBIN	1403	ENSG00000176971	430.577	1.34419	0.322836	4.16368	3.13157e-05	0.00041447	689.838	919.509	568.996	452.781	469.383	558.35	146.319	283.744	163.756	301.318	101.257	445.29
HEYL	1404	ENSG00000163909	536.466	0.943441	0.226707	4.16149	3.16174e-05	0.000416976	938.692	929.895	689.146	746.33	445.164	776.659	478.303	406.291	303.972	318.374	397.312	450.984
APH1A	1405	ENSG00000117362	587.562	-0.473304	0.113732	-4.16158	3.16055e-05	0.000416976	485.814	519.271	405.935	524.273	562.798	553.319	705.774	823.894	676.518	519.252	741.585	766.445
ZBBX	1406	ENSG00000169064	3.93625	3.5752	0.859022	4.16195	3.15544e-05	0.000416976	9.14905	10.3854	3.43286	4.33283	13.8393	8.04828	0	0	0	0.947541	1.9287	1.13885
ITK	1407	ENSG00000113263	21.5527	2.32592	0.558898	4.16162	3.16003e-05	0.000416976	14.6385	17.5753	155.337	8.66566	49.5908	22.1328	8.607	6.59869	2.04695	18.9508	4.82175	12.5273
AKNA	1408	ENSG00000106948	216.601	1.0344	0.248537	4.16196	3.15524e-05	0.000416976	236.045	258.038	724.333	155.982	292.932	194.165	134.023	114.063	120.77	210.354	135.973	194.743
SAMD12	1409	ENSG00000177570	509.877	0.929727	0.223422	4.16131	3.16431e-05	0.00041702	625.795	640.701	812.729	834.07	736.943	485.915	329.525	324.279	412.461	384.701	435.886	283.573
CTC-254B4.1	1410	ENSG00000251027	15.5398	1.94702	0.467943	4.1608	3.17129e-05	0.000417643	32.9366	19.972	24.03	32.4962	18.4524	23.1388	6.14785	12.2547	8.18781	2.84262	2.89305	6.83309
IDH3G	1411	ENSG00000067829	516.686	-0.389182	0.0935888	-4.15843	3.20446e-05	0.000421713	526.07	446.573	329.554	410.536	468.23	456.74	570.521	550.519	579.288	559.049	685.653	505.649
SULT1C4	1412	ENSG00000198075	28.5236	1.08426	0.260767	4.15796	3.21097e-05	0.000422043	31.1068	31.1563	33.4703	20.5809	50.7441	24.1448	13.5253	15.0827	22.5165	7.58033	15.4296	15.9439
SMNDC1	1413	ENSG00000119953	234.43	0.41585	0.100014	4.15792	3.21151e-05	0.000422043	296.429	251.647	249.74	240.472	234.115	243.461	193.043	184.763	192.414	192.351	163.939	212.965
EPB41L5	1414	ENSG00000115109	420.254	0.502707	0.120921	4.15732	3.22001e-05	0.00042286	367.792	516.875	432.54	492.86	393.267	469.818	297.556	295.056	336.724	271.944	354.881	331.405
TCAP	1415	ENSG00000173991	30340.3	-0.643238	0.154787	-4.15562	3.24403e-05	0.000425713	30012.5	23771.4	17110.2	23999.6	31092.3	25649.9	31952.9	33418.6	50541.3	39266.1	45441.1	36205.1
SLC45A3	1416	ENSG00000158715	42.7901	-0.830316	0.19983	-4.15511	3.25129e-05	0.000426166	25.6173	32.754	34.3286	30.3298	43.8245	36.2173	31.9688	65.9869	71.6433	45.482	72.3262	70.6086
RPS18	1417	ENSG00000231500	978.449	-0.637722	0.153481	-4.15506	3.25207e-05	0.000426166	801.457	788.493	521.794	886.064	809.599	884.305	1120.14	1748.65	961.044	1043.24	1129.25	1293.73
GNA15	1418	ENSG00000060558	17.5688	-1.45833	0.351008	-4.15469	3.25734e-05	0.000426556	14.6385	11.1843	23.1718	4.33283	9.2262	24.1448	22.1323	46.1908	27.6339	62.5377	37.6096	43.2762
GRXCR2	1419	ENSG00000204928	22.7697	-3.29931	0.794367	-4.15339	3.27589e-05	0.000428682	11.8938	2.39664	3.43286	4.33283	1.15328	3.01811	3.68871	13.1974	122.817	41.6918	41.467	36.4432
UPF3B	1420	ENSG00000125351	61.6954	0.719839	0.173323	4.15316	3.27916e-05	0.000428807	75.9371	67.1058	52.3511	69.3253	54.2039	81.4889	52.8715	38.6495	39.9156	36.9541	39.5383	36.4432
SLAIN2	1421	ENSG00000109171	1409.33	0.395591	0.0952981	4.1511	3.30888e-05	0.00043239	1515.08	1544.23	1598.85	1725.55	1550	1334	1232.03	1498.85	999.936	1014.82	1194.83	1103.54
JARID2	1422	ENSG00000008083	682.368	0.731206	0.176171	4.15055	3.31682e-05	0.000433122	691.668	746.153	1174.89	638.009	847.657	667.001	502.894	383.667	526.067	470.928	616.219	371.265
KCMF1	1423	ENSG00000176407	887.09	-0.356115	0.0858126	-4.14992	3.32591e-05	0.000434005	827.074	853.202	709.743	900.146	781.921	846.076	1175.47	1083.13	812.64	963.649	1187.11	1073.93
PNPLA8	1424	ENSG00000135241	983.768	-0.602156	0.145122	-4.1493	3.33494e-05	0.000434877	846.287	906.727	710.601	841.652	911.087	889.335	2009.12	1304.66	835.157	1362.56	1101.29	1139.99
PRDX6	1425	ENSG00000117592	2671.81	-0.631826	0.15228	-4.14909	3.33797e-05	0.000434951	2064.94	2184.93	1682.96	2150.17	3060.79	2791.75	4924.43	3027.86	3713.17	3514.43	4132.24	2277.7
RP11-162D16.2	1426	ENSG00000227355	24.0558	1.1981	0.28878	4.14882	3.34188e-05	0.000434951	34.7664	38.3462	49.7764	27.0802	23.0655	20.1207	9.83657	10.3694	23.54	12.318	20.2513	7.97194
FLOT2	1427	ENSG00000132589	621.723	-0.482371	0.116268	-4.14878	3.34253e-05	0.000434951	570.901	511.282	466.868	642.342	573.178	618.712	719.299	765.448	740.997	860.367	724.227	912.218
PAN3	1428	ENSG00000152520	618.417	0.642861	0.155055	4.14602	3.38305e-05	0.000439914	611.156	775.711	1148.29	506.941	644.681	655.935	443.875	429.858	598.734	430.183	430.1	450.984
APLP1	1429	ENSG00000105290	113.097	1.13105	0.272871	4.145	3.39812e-05	0.000441565	140.895	142.999	145.896	187.395	156.845	160.966	132.794	29.2228	79.8311	60.6426	56.8966	69.4698
NDUFB4	1430	ENSG00000065518	1788.92	-0.576096	0.139019	-4.14401	3.41281e-05	0.000443164	1349.48	1281.4	994.67	1573.9	1968.64	1493.96	2386.6	1717.55	2315.1	1973.73	2614.35	1899.6
COA3	1431	ENSG00000183978	327.603	-0.45393	0.109562	-4.14314	3.42582e-05	0.000444542	289.11	296.384	194.815	303.298	326.377	295.774	346.739	395.921	350.029	416.918	434.922	384.931
TPMT	1432	ENSG00000137364	238.011	-0.51526	0.124419	-4.14134	3.45287e-05	0.00044774	201.279	177.351	148.471	207.976	212.203	214.286	300.015	275.26	301.925	267.206	244.945	267.629
GNL2	1433	ENSG00000134697	400.406	-0.471166	0.113871	-4.13772	3.50772e-05	0.000454534	387.005	365.886	311.532	369.374	392.114	385.312	641.836	544.863	371.522	564.734	435.886	506.788
LARS	1434	ENSG00000133706	1512.17	-0.383707	0.0927487	-4.13706	3.5178e-05	0.000455523	1359.55	1476.33	1145.72	1462.33	1367.78	1413.48	2119.78	1923.05	1439.01	1813.59	1963.42	1471.39
NPAS3	1435	ENSG00000151322	377.416	1.29123	0.31218	4.13618	3.53131e-05	0.000456954	429.09	631.114	579.294	495.026	306.771	356.136	170.91	121.604	373.569	174.347	202.513	100.219
IL16	1436	ENSG00000172349	149.922	1.30456	0.315425	4.13589	3.53575e-05	0.00045721	229.641	184.541	320.114	98.5719	101.488	144.869	55.3307	49.9615	113.606	51.1672	66.5401	101.358
AC005154.6	1437	ENSG00000196295	307.512	0.766377	0.185308	4.13569	3.53885e-05	0.000457293	295.514	452.165	587.018	346.626	246.801	320.925	136.482	230.954	301.925	180.98	260.374	211.826
PALM2-AKAP2	1438	ENSG00000157654	128.137	0.800409	0.193549	4.13543	3.54293e-05	0.000457324	150.044	155.781	154.479	175.48	107.255	139.839	75.0038	86.7257	128.958	72.0131	78.1123	66.0532
COQ10A	1439	ENSG00000135469	757.552	-0.938022	0.22683	-4.13536	3.54402e-05	0.000457324	604.752	523.266	332.129	641.259	663.133	491.951	977.509	802.212	1480.97	578.947	1806.23	589.924
DMTF1	1440	ENSG00000135164	750.498	0.417392	0.100997	4.13272	3.585e-05	0.00046229	781.329	855.599	1033.29	753.913	653.907	772.635	622.163	575.029	687.776	607.374	608.505	535.259
MPC2	1441	ENSG00000143158	1510.16	-0.515495	0.124753	-4.13212	3.59432e-05	0.00046317	1299.16	1311.76	922.58	1590.15	1471.58	1120.72	2149.29	2025.8	1571.04	1655.35	1999.1	1625.14
C19orf52	1442	ENSG00000142444	136.852	-0.496616	0.120231	-4.13051	3.61954e-05	0.000466097	123.512	119.832	86.6796	115.903	132.627	115.694	180.747	176.279	138.169	162.029	182.262	136.662
EXOC6B	1443	ENSG00000144036	4391.97	0.619269	0.149969	4.1293	3.6387e-05	0.000468239	4136.28	4812.45	5011.11	7369.06	4871.43	5286.72	2947.28	4460.72	3341.65	3806.27	2718.5	3220.66
TALDO1	1444	ENSG00000177156	578.353	-0.398364	0.0965022	-4.12803	3.65887e-05	0.000470509	594.688	479.327	455.712	509.108	602.01	483.903	577.898	746.595	759.419	696.442	727.12	602.451
PSMD13	1445	ENSG00000185627	723.674	-0.398639	0.0965896	-4.12714	3.67307e-05	0.000472009	684.349	599.958	518.361	673.755	765.775	693.158	833.649	950.212	929.316	801.619	891.059	773.278
PHLPP2	1446	ENSG00000040199	153.924	0.678602	0.164454	4.1264	3.68485e-05	0.000473196	184.811	178.15	175.076	185.229	175.298	207.243	175.829	94.267	96.2068	113.705	86.7915	127.551
DIRC3	1447	ENSG00000231672	250.036	1.43969	0.348941	4.1259	3.69288e-05	0.000473898	380.6	401.037	865.938	191.728	254.874	248.491	146.319	168.738	222.094	169.61	81.9697	75.164
LDHAP4	1448	ENSG00000214110	117.394	-1.12974	0.273838	-4.12559	3.69787e-05	0.000473977	79.5967	50.3294	115.001	97.4887	113.021	145.875	207.797	222.47	121.794	336.377	169.726	255.102
TMEM258	1449	ENSG00000134825	337.821	-0.42169	0.102214	-4.12554	3.6986e-05	0.000473977	334.855	311.563	238.583	291.383	301.005	334.004	448.793	460.966	361.287	404.6	365.489	384.931
EP400	1450	ENSG00000183495	396.265	0.8271	0.200493	4.12534	3.70195e-05	0.000474079	451.048	409.825	738.064	502.608	357.515	446.68	344.28	269.604	330.583	224.567	217.943	252.824
AQPEP	1451	ENSG00000172901	10.9562	1.93559	0.469235	4.12498	3.70761e-05	0.000474477	7.31924	12.7821	43.7689	11.9153	33.445	21.1267	9.83657	3.77068	4.0939	9.47541	5.7861	1.13885
LINC00704	1452	ENSG00000231298	11.2448	1.7092	0.414593	4.1226	3.74612e-05	0.000479075	10.9789	21.5697	20.5971	11.9153	20.759	11.0664	4.91828	9.4267	9.21129	2.84262	1.9287	1.13885
MPC1	1453	ENSG00000060762	3557.79	-0.678217	0.164518	-4.12244	3.74875e-05	0.000479081	2910.31	2782.49	1992.77	3221.46	3379.1	2060.36	4312.11	3561.41	5046.76	3598.76	5423.5	4211.46
YWHAZ	1454	ENSG00000164924	1072.94	-0.378836	0.0919401	-4.12047	3.78103e-05	0.000482874	986.267	963.448	997.245	1088.62	1019.5	1040.24	1404.17	1395.15	1112.52	1250.75	1175.54	1588.69
WDR48	1455	ENSG00000114742	648.327	0.259974	0.0631155	4.11902	3.80481e-05	0.000484678	678.859	675.053	587.018	661.84	641.221	682.092	547.159	514.698	591.569	609.269	514.963	498.816
F2R	1456	ENSG00000181104	803.926	1.12381	0.272829	4.11909	3.80367e-05	0.000484678	1204.01	1615.33	958.625	1044.21	836.125	902.414	553.307	510.927	234.376	618.744	320.164	774.417
OGDH	1457	ENSG00000105953	9804.8	-0.568596	0.138048	-4.11883	3.80805e-05	0.000484678	8175.59	7187.51	6484.67	9059.95	9428.02	8222.33	14445	13435.9	12437.3	11218.9	13228	7245.36
ZNF800	1458	ENSG00000048405	538.966	0.423305	0.102759	4.11939	3.79874e-05	0.000484678	614.816	541.64	568.996	632.593	531.66	721.327	595.112	450.596	408.367	449.134	381.882	411.124
SIGLEC9	1459	ENSG00000129450	29.61	-1.38823	0.337046	-4.11882	3.8082e-05	0.000484678	24.7024	13.5809	50.6346	21.6642	13.8393	20.1207	52.8715	48.0762	53.2208	108.967	45.3244	71.7475
CEP85L	1460	ENSG00000111860	4134.62	-0.698229	0.169544	-4.11829	3.81699e-05	0.000485464	3452.85	3609.33	2857.85	4476.9	3630.51	2621.73	4085.86	5379.82	7394.62	3939.87	7080.26	5620.22
EGLN1	1461	ENSG00000135766	2221.69	-0.792462	0.192434	-4.11809	3.82029e-05	0.000485551	1817	1644.89	1439.22	1636.73	2540.67	1616.7	5908.09	2262.41	2344.78	3094.67	2937.41	1977.04
ZNRD1-AS1	1462	ENSG00000204623	85.1942	0.933095	0.226638	4.11712	3.83644e-05	0.00048727	75.0222	106.251	147.613	82.3238	65.7367	90.5432	30.7393	36.7641	81.8781	60.6426	38.574	48.9705
C6orf211	1463	ENSG00000146476	335.299	-0.548505	0.133254	-4.11623	3.85123e-05	0.000488814	277.216	271.619	193.098	280.551	350.596	280.684	346.739	481.704	369.475	423.551	459.03	330.266
GAPDHP63	1464	ENSG00000218582	70.4169	-0.679047	0.164985	-4.11581	3.85824e-05	0.000489369	55.8092	59.117	48.9182	59.5764	62.2769	59.3561	97.1361	93.3244	75.7372	85.2787	102.221	97.941
TNRC6A	1465	ENSG00000090905	1335.6	0.553685	0.134539	4.11544	3.86449e-05	0.000489827	1288.19	1419.61	1700.98	1649.73	1358.56	1380.28	1085.71	1035.99	1151.41	731.501	1153.36	835.915
TSSC4	1466	ENSG00000184281	239.359	-0.505289	0.122796	-4.11486	3.87408e-05	0.000490708	228.726	257.239	166.494	254.554	215.662	197.183	333.214	366.699	245.634	299.423	347.166	280.157
C17orf62	1467	ENSG00000178927	188.402	-0.580067	0.140974	-4.1147	3.8768e-05	0.000490718	181.151	181.345	235.151	159.232	144.159	214.286	218.864	281.858	247.681	373.331	189.977	358.737
YIPF1	1468	ENSG00000058799	176.783	-0.459617	0.111718	-4.11407	3.88742e-05	0.000491727	164.683	175.753	169.068	146.233	178.758	168.008	184.436	220.585	207.766	297.528	190.941	276.74
ERBB2IP	1469	ENSG00000112851	2057.95	0.298542	0.072588	4.11283	3.90839e-05	0.000493851	2164.66	2612.33	2152.4	2583.45	2040.14	2213.28	1909.52	1827.84	1729.67	1950.04	1854.44	1924.65
SETD8	1470	ENSG00000183955	140.972	-0.443156	0.107751	-4.11276	3.90953e-05	0.000493851	124.427	123.826	126.157	128.902	109.561	144.869	152.467	197.018	157.615	156.344	207.335	157.161
SHC4	1471	ENSG00000185634	127.198	1.32889	0.323205	4.11161	3.92915e-05	0.000495992	193.96	199.72	79.8139	183.062	62.2769	172.032	39.3463	83.8977	41.9625	78.6459	44.3601	66.0532
CKMT1B	1472	ENSG00000237289	2.74771	4.76125	1.15814	4.11112	3.93748e-05	0.000496706	2.74471	4.79327	7.72393	4.33283	23.0655	1.00604	0	0	0	0	0.96435	0
AC097724.3	1473	ENSG00000226833	38.5182	1.07004	0.260299	4.11082	3.94248e-05	0.000496999	57.639	49.5305	51.4928	42.2451	27.6786	35.2112	13.5253	15.0827	34.7982	9.47541	33.7522	19.3604
OCIAD2	1474	ENSG00000145247	56.7036	-0.824953	0.200703	-4.11032	3.95114e-05	0.000497752	35.6813	40.7428	45.4853	74.7413	44.9777	55.3319	95.9065	117.834	74.7138	68.2229	71.3619	95.6633
PEBP1P2	1475	ENSG00000270532	238.486	-0.507783	0.123574	-4.10915	3.97123e-05	0.000499945	186.641	195.725	151.904	220.974	234.115	186.117	270.506	237.553	282.479	251.098	332.701	292.684
ADCY10P1	1476	ENSG00000161912	103.448	0.76871	0.187089	4.10879	3.97742e-05	0.000500384	111.618	119.832	123.583	122.402	111.868	115.694	70.0855	71.6429	60.3851	108.02	48.2175	54.6647
DCAF8	1477	ENSG00000132716	585.44	-0.47805	0.116373	-4.10791	3.99253e-05	0.000501435	504.112	525.662	367.316	449.531	542.039	507.042	738.972	537.322	901.682	544.836	685.653	625.228
ECHS1	1478	ENSG00000127884	2205.83	-0.51831	0.126176	-4.10783	3.99387e-05	0.000501435	1791.38	1763.92	1323.37	2042.93	2002.09	1850.1	3007.53	2134.21	2474.77	2519.51	3112.92	2178.62
COX6A2	1479	ENSG00000156885	3241.2	-0.741355	0.180461	-4.10811	3.98909e-05	0.000501435	2763.01	1921.3	1555.08	2734.02	2569.5	2191.14	4272.76	2791.25	5053.93	2569.73	5134.2	3135.25
MRPL24	1480	ENSG00000143314	446.531	-0.515111	0.12548	-4.10514	4.04078e-05	0.000506982	389.749	362.691	262.613	391.038	447.471	428.571	612.326	558.061	605.898	519.252	529.428	431.624
MOSPD1	1481	ENSG00000101928	353.466	-0.68539	0.16698	-4.10463	4.04966e-05	0.000507753	259.833	310.764	254.031	355.292	311.384	349.094	721.758	485.475	434.977	469.033	406.956	441.873
MALSU1	1482	ENSG00000156928	336.604	-0.537449	0.130955	-4.10406	4.05971e-05	0.000508668	291.855	290.792	214.554	297.882	335.603	253.521	473.385	402.52	359.24	393.229	464.817	348.488
FAM89A	1483	ENSG00000182118	77.3218	-0.846165	0.206238	-4.10286	4.0807e-05	0.000510954	46.6601	74.2957	65.2243	62.8261	114.174	43.2595	154.926	87.6683	107.465	115.6	92.5776	171.966
TSLP	1484	ENSG00000145777	35.2256	-1.02227	0.24918	-4.10253	4.08655e-05	0.000511342	24.7024	26.363	17.1643	30.3298	26.5253	30.1811	39.3463	42.4202	62.432	51.1672	73.2906	44.4151
GSR	1485	ENSG00000104687	748.451	-0.404378	0.0985924	-4.10151	4.10465e-05	0.000513261	683.434	626.321	501.197	671.589	734.636	615.694	870.536	886.11	867.908	704.023	956.635	782.389
SNRPD2	1486	ENSG00000125743	506.375	-0.530017	0.129249	-4.10074	4.11826e-05	0.000514616	452.878	433.791	319.256	528.605	468.23	433.601	649.213	796.556	521.973	628.219	569.931	636.616
HIF3A	1487	ENSG00000124440	361.84	1.14461	0.279205	4.09952	4.14006e-05	0.000516993	370.536	396.244	450.562	344.46	367.895	416.499	135.253	161.197	324.442	100.439	245.909	93.3856
LINC00426	1488	ENSG00000238121	8.27045	2.87103	0.70039	4.0992	4.14587e-05	0.00051737	12.8087	3.99439	74.6646	3.24962	16.1459	18.1086	3.68871	0	6.14086	4.7377	0.96435	2.2777
CISD1	1489	ENSG00000122873	939.572	-0.56513	0.137879	-4.09875	4.1538e-05	0.000518012	766.69	773.315	568.138	822.155	962.985	679.074	1292.28	1235.84	814.687	1129.47	1365.52	922.467
ANGPT4	1490	ENSG00000101280	7.20832	2.61745	0.638725	4.09793	4.16857e-05	0.000519504	10.9789	19.1731	17.1643	7.58245	14.9926	5.03018	1.22957	0.94267	5.11738	0.947541	3.8574	0
LRRC42	1491	ENSG00000116212	141.01	-0.583828	0.142478	-4.09767	4.17329e-05	0.000519676	126.257	131.815	100.411	141.9	122.247	149.899	199.19	203.617	148.404	179.085	156.225	272.185
KLHDC2	1492	ENSG00000165516	728.925	-0.425631	0.103879	-4.09739	4.17834e-05	0.000519676	687.093	621.528	479.742	668.339	691.965	601.609	844.715	732.455	989.701	730.554	940.241	796.055
TRABD	1493	ENSG00000170638	143.656	-0.48423	0.118177	-4.0975	4.17637e-05	0.000519676	117.108	113.441	129.59	135.401	128.014	134.809	159.844	170.623	165.803	155.397	214.086	192.465
ASRGL1	1494	ENSG00000162174	22.461	-1.18404	0.289008	-4.0969	4.18713e-05	0.000520421	17.3832	24.7652	18.0225	8.66566	18.4524	23.1388	78.6925	31.1081	23.54	48.3246	31.8235	40.9986
UBE2J1	1495	ENSG00000198833	460.864	-0.486574	0.118772	-4.09672	4.19053e-05	0.000520494	406.218	489.713	441.122	413.785	447.471	479.879	641.836	590.112	593.616	660.436	490.854	778.972
SOD3	1496	ENSG00000109610	323.406	1.2084	0.295002	4.09623	4.1994e-05	0.000521248	420.856	306.769	560.414	391.038	418.639	349.094	130.335	162.139	244.611	163.925	136.938	220.937
PHF21B	1497	ENSG00000056487	25.2819	2.00999	0.490797	4.09535	4.21524e-05	0.000522865	22.8726	57.5193	31.7539	15.1649	13.8393	24.1448	9.83657	1.88534	9.21129	7.58033	10.6078	2.2777
KIAA1429	1498	ENSG00000164944	1055.62	0.405206	0.0989625	4.09455	4.22995e-05	0.000524339	1128.99	1255.04	1035.01	1305.27	1234	1020.12	767.252	1003.94	905.776	814.885	838.984	936.134
NHSL1	1499	ENSG00000135540	1092.98	0.760278	0.185699	4.09414	4.23739e-05	0.00052491	1178.4	1119.23	2142.96	1450.42	1234	1292.76	473.385	899.307	1273.2	691.705	843.806	786.944
RP11-362A9.3	1500	ENSG00000243305	15.0701	1.47391	0.360054	4.09359	4.24751e-05	0.000525814	21.9577	31.1563	25.7464	23.8306	12.686	23.1388	9.83657	12.2547	8.18781	9.47541	6.75045	3.41655
PELI2	1501	ENSG00000139946	370.411	0.827789	0.20232	4.09148	4.28631e-05	0.000530263	447.388	454.562	575.862	242.639	273.326	437.625	167.222	197.961	301.925	209.406	230.48	264.213
SH3GLB1	1502	ENSG00000097033	2531.86	-0.53993	0.131988	-4.09074	4.29991e-05	0.000530531	2236.03	2374.27	2076.88	2609.45	2630.62	2281.69	4783.03	3593.46	2045.93	3631.92	3043.49	3561.18
MTIF2	1503	ENSG00000085760	865.34	-0.506756	0.123873	-4.09092	4.29674e-05	0.000530531	827.989	744.555	566.421	841.652	905.321	713.279	1102.93	1069.93	1132.99	1017.66	1343.34	862.108
CLEC4G	1504	ENSG00000182566	9.55351	-2.88304	0.704738	-4.09094	4.29629e-05	0.000530531	8.23414	0	3.43286	3.24962	2.30655	14.0845	18.4436	27.3374	8.18781	111.81	11.5722	52.387
SUSD2	1505	ENSG00000099994	53.1977	1.08195	0.264483	4.09082	4.29855e-05	0.000530531	90.5756	83.0834	96.9782	44.4115	95.7218	50.3018	30.7393	37.7068	40.939	35.059	42.4314	30.7489
MSANTD3-TMEFF1	1506	ENSG00000251349	70.041	-0.888171	0.217198	-4.08922	4.32822e-05	0.00053367	53.9794	63.1114	57.5003	85.5734	53.0507	54.3259	125.416	144.229	58.3381	78.6459	115.722	158.3
ATRX	1507	ENSG00000085224	3171.53	0.317595	0.0776725	4.0889	4.33422e-05	0.000533943	2966.12	3421.6	3181.4	3830.22	3750.45	3350.1	3033.35	2794.07	2538.22	2471.19	2686.68	2925.7
APLN	1508	ENSG00000171388	154.027	-1.32099	0.323076	-4.0888	4.33619e-05	0.000533943	100.64	63.1114	74.6646	92.0727	124.554	108.652	260.669	147.999	200.601	258.679	245.909	292.684
CHP1	1509	ENSG00000187446	1405.87	-0.457524	0.111949	-4.08691	4.37164e-05	0.000537953	1380.59	1255.84	874.52	1427.67	1189.03	1257.54	1509.91	2110.64	1658.03	1613.66	1399.27	1846.07
ACADS	1510	ENSG00000122971	1026.91	-0.60894	0.149017	-4.08639	4.38137e-05	0.000538459	720.945	889.152	550.115	854.651	995.276	937.625	1534.5	1166.08	1223.05	1266.86	1251.73	1101.27
PPP6R2	1511	ENSG00000100239	866.797	-0.268159	0.0656227	-4.08638	4.38156e-05	0.000538459	806.946	816.454	859.072	809.156	839.584	756.539	1115.22	982.262	904.753	969.334	1018.35	899.69
MAP3K1	1512	ENSG00000095015	441.022	-0.555286	0.135907	-4.08579	4.39275e-05	0.000538765	382.43	377.87	528.66	311.964	354.055	446.68	510.272	468.507	609.992	615.901	641.293	686.726
RYR3	1513	ENSG00000198838	46.0939	1.33543	0.326826	4.08607	4.38748e-05	0.000538765	77.7669	36.7484	62.6496	80.1574	46.131	54.3259	29.5097	22.6241	23.54	33.1639	12.5365	20.4993
RAB11FIP3	1514	ENSG00000090565	536.491	0.448298	0.109719	4.08587	4.39125e-05	0.000538765	577.305	620.729	597.317	635.843	513.207	580.482	588.964	425.144	408.367	403.652	387.669	374.681
LINC00222	1515	ENSG00000203801	19.2766	1.74787	0.427877	4.08497	4.40827e-05	0.000540311	18.2981	31.1563	45.4853	27.0802	14.9926	31.1871	3.68871	6.59869	21.493	6.63278	4.82175	6.83309
PRSS50	1516	ENSG00000206549	12.3859	3.00271	0.73528	4.08376	4.43132e-05	0.000541728	12.8087	15.9776	12.8732	181.979	4.6131	17.1026	0	11.312	5.11738	1.89508	10.6078	1.13885
SNRNP35	1517	ENSG00000184209	212.559	-0.422815	0.10353	-4.08398	4.42708e-05	0.000541728	182.981	176.552	170.785	201.477	205.283	211.267	255.751	273.374	260.986	242.57	294.127	206.132
RP11-51O6.1	1518	ENSG00000224631	187.529	-0.837933	0.20518	-4.08388	4.4289e-05	0.000541728	131.746	139.804	80.6721	173.313	196.057	149.899	261.899	378.953	206.742	275.734	180.333	249.408
CTC1	1519	ENSG00000178971	173.936	0.496507	0.121581	4.08375	4.4315e-05	0.000541728	163.768	201.317	224.852	163.564	189.137	210.261	137.712	130.088	159.662	153.502	128.259	108.191
HDAC4	1520	ENSG00000068024	868.66	0.630918	0.154526	4.08294	4.44699e-05	0.000543264	1059.46	930.694	1232.4	878.482	777.307	935.613	647.984	554.29	861.767	569.472	593.075	529.565
TMEM184C	1521	ENSG00000164168	562.968	-0.379855	0.0930649	-4.08161	4.4724e-05	0.000545651	502.283	505.69	402.502	509.108	521.28	509.054	630.77	701.347	519.926	647.17	720.369	613.839
RP11-1060G2.1	1522	ENSG00000257283	76.6582	0.653538	0.160116	4.08166	4.47149e-05	0.000545651	72.2775	113.441	97.8364	94.2391	89.9555	86.519	60.249	68.8149	52.1973	70.118	54.0036	46.6928
CRTC3	1523	ENSG00000140577	181.398	0.803198	0.196843	4.08039	4.49603e-05	0.000548173	203.109	198.921	320.972	217.725	174.145	212.273	110.661	115.948	177.061	106.125	135.009	116.163
AKR1A1	1524	ENSG00000117448	274.673	-0.470325	0.115287	-4.07959	4.51159e-05	0.000549709	249.769	240.462	238.583	265.386	266.407	269.617	272.965	350.673	318.301	373.331	369.346	431.624
ABHD10	1525	ENSG00000144827	639.028	-0.568431	0.139374	-4.07846	4.53348e-05	0.000552014	499.538	448.171	370.748	560.018	550.112	520.12	555.766	577.857	874.049	726.764	897.81	734.557
HSPA9	1526	ENSG00000113013	4806.67	-0.450458	0.110492	-4.07686	4.56486e-05	0.000555335	4353.12	4000.78	2972.85	4628.55	4817.23	4071.42	6572.06	6405.44	5220.75	5475.84	5761.03	4507.56
PEBP1	1527	ENSG00000089220	4410.64	-0.435767	0.106891	-4.07676	4.56673e-05	0.000555335	3776.73	3667.65	2802.07	4410.82	3623.59	3722.33	5100.26	3984.67	5240.2	4285.73	5910.5	5238.7
AC009120.6	1528	ENSG00000259972	146.43	0.972153	0.238553	4.07521	4.59727e-05	0.000558683	155.534	169.362	239.442	121.319	145.313	230.382	82.3813	75.4136	107.465	75.8033	113.793	86.5525
MFSD3	1529	ENSG00000167700	132.786	-0.574796	0.141115	-4.07323	4.63653e-05	0.000563086	138.151	119.033	100.411	108.321	129.167	76.4587	153.696	154.598	156.592	137.393	202.513	195.882
POLE3	1530	ENSG00000148229	228.882	-0.57405	0.140997	-4.07136	4.67387e-05	0.00056725	210.428	208.507	154.479	217.725	229.502	201.207	275.424	429.858	226.188	314.583	262.303	306.35
NIPBL	1531	ENSG00000164190	1602.18	0.409879	0.100695	4.07051	4.69105e-05	0.000568786	1648.66	1680.04	2085.46	1714.72	1819.87	1664.99	1548.03	1373.47	1472.78	1198.64	1201.58	1196.93
SF3A1	1532	ENSG00000099995	819.058	0.381788	0.0937955	4.07043	4.69266e-05	0.000568786	892.947	818.052	878.811	886.064	935.306	885.311	693.478	699.461	799.335	625.377	713.619	530.703
SPAM1	1533	ENSG00000106304	3.08527	3.58534	0.881052	4.06938	4.7138e-05	0.000570884	7.31924	11.1843	7.72393	6.49925	6.91965	10.0604	1.22957	0	1.02348	0.947541	0	1.13885
TMTC4	1534	ENSG00000125247	128.924	-0.734721	0.180554	-4.06927	4.71612e-05	0.000570884	83.2563	87.0778	125.299	107.238	122.247	105.634	188.124	174.394	97.2302	219.829	222.765	144.634
NEK5	1535	ENSG00000197168	34.7144	0.811835	0.199513	4.06909	4.71978e-05	0.000570955	49.4049	46.335	36.045	45.4947	29.9852	26.1569	14.7549	19.7961	31.7278	17.0557	25.0731	25.0547
ARL6IP5	1536	ENSG00000144746	2932.37	-0.434253	0.106756	-4.06773	4.74739e-05	0.000573921	2310.13	2411.81	1971.32	3039.48	2938.55	2396.38	2949.74	3329.51	3249.54	3024.55	4218.07	3579.4
NOP14-AS1	1537	ENSG00000249673	57.0178	0.710473	0.174713	4.06651	4.77228e-05	0.000576555	62.2135	71.8991	58.3586	68.2421	57.6638	61.3682	36.8871	40.5348	51.1738	33.1639	27.9661	43.2762
RP11-571L19.7	1538	ENSG00000263923	6.02641	2.10685	0.51814	4.06618	4.77903e-05	0.000576995	6.40433	14.3798	16.3061	8.66566	3.45983	7.04225	1.22957	0.94267	3.07043	1.89508	3.8574	2.2777
IDH1	1539	ENSG00000138413	393.678	-0.813168	0.200003	-4.06579	4.78706e-05	0.000577589	314.727	254.842	341.569	272.968	426.712	369.215	341.821	507.157	460.564	725.816	831.269	608.145
SPNS2	1540	ENSG00000183018	191.589	-0.765556	0.188309	-4.06542	4.79452e-05	0.000577739	147.3	230.077	180.225	122.402	154.539	222.334	479.533	225.298	233.353	312.688	261.339	290.406
GADD45GIP1	1541	ENSG00000179271	386.594	-0.548093	0.134815	-4.06551	4.79266e-05	0.000577739	315.642	291.591	244.591	378.04	452.084	348.088	579.128	560.889	454.423	452.924	507.248	406.569
TRMT10A	1542	ENSG00000145331	56.1434	-0.823782	0.20267	-4.06465	4.81048e-05	0.000579121	49.4049	62.3125	36.9032	28.1634	40.3646	50.3018	73.7743	76.3563	103.371	104.229	68.4688	48.9705
RN7SL507P	1543	ENSG00000239702	21.0553	-1.68807	0.415315	-4.06456	4.81223e-05	0.000579121	5.48943	3.19551	17.1643	12.9985	24.2188	16.0966	28.2801	57.5029	28.6573	38.8492	28.9305	69.4698
PRR16	1544	ENSG00000184838	477.239	1.16072	0.285639	4.0636	4.83213e-05	0.000581138	604.752	788.493	888.251	526.439	301.005	396.378	232.389	292.228	271.221	267.206	285.448	219.798
KIAA0368	1545	ENSG00000136813	2958.83	-0.283743	0.0698442	-4.06251	4.85479e-05	0.000583109	2523.31	2755.33	2477.66	2985.32	2989.29	2753.52	3498.13	3276.72	2792.04	3495.48	3663.56	3334.55
RPS21	1546	ENSG00000171858	550.82	-0.495091	0.121866	-4.06258	4.85333e-05	0.000583109	397.984	444.177	404.219	532.938	655.06	431.589	629.54	879.511	688.799	606.426	560.287	666.226
PRKCQ	1547	ENSG00000065675	17.4995	1.81795	0.447516	4.06232	4.85866e-05	0.000583196	12.8087	15.1787	85.8214	15.1649	25.3721	20.1207	4.91828	6.59869	7.16433	12.318	2.89305	15.9439
GPRC5C	1548	ENSG00000170412	285.883	-0.535481	0.131827	-4.06201	4.86524e-05	0.000583608	261.663	279.608	188.807	285.967	241.035	189.135	340.591	297.884	314.207	361.013	374.168	408.847
USP20	1549	ENSG00000136878	252.754	0.353072	0.086935	4.06134	4.87925e-05	0.000584912	258.003	282.004	291.793	248.055	253.721	266.599	205.338	213.043	233.353	207.511	210.228	184.493
CEP290	1550	ENSG00000198707	426.169	0.285946	0.0704136	4.06095	4.88737e-05	0.000585317	472.091	414.618	384.48	487.444	464.77	392.354	318.459	378.011	371.522	388.492	322.093	358.737
GRAMD4	1551	ENSG00000075240	889.251	-0.856365	0.210882	-4.06087	4.88894e-05	0.000585317	596.518	568.802	893.401	1010.63	814.212	865.19	2837.85	1174.57	896.565	1547.33	989.423	1152.51
GIMAP8	1552	ENSG00000171115	681.553	-0.807777	0.198971	-4.05977	4.91219e-05	0.000587343	491.304	444.177	460.861	711.668	641.221	821.931	1511.14	667.411	719.504	1321.82	949.884	1079.63
TFCP2	1553	ENSG00000135457	335.433	0.489949	0.120681	4.05986	4.91018e-05	0.000587343	344.919	303.574	448.846	365.041	369.048	347.082	300.015	237.553	283.503	280.472	221.8	228.909
MRPL48	1554	ENSG00000175581	167.057	-0.615887	0.151724	-4.05926	4.92289e-05	0.000587962	151.874	121.43	108.993	159.232	161.459	151.911	177.058	213.986	208.789	206.564	287.376	210.687
NCOA6	1555	ENSG00000198646	426.628	0.65067	0.160294	4.05922	4.9237e-05	0.000587962	415.367	446.573	568.996	517.773	473.996	495.975	377.478	304.482	360.264	255.836	284.483	277.879
ARPP19	1556	ENSG00000128989	2013.43	-0.395507	0.0974413	-4.05893	4.92991e-05	0.000588325	1879.21	1797.48	1558.52	2014.77	1996.32	1833	2855.06	2355.73	1925.16	2232.41	2462.95	2742.35
PDP1	1557	ENSG00000164951	2061.34	-0.746274	0.183884	-4.05839	4.94125e-05	0.000589301	1751.13	1556.22	1225.53	2123.09	1929.43	1388.33	1813.62	3153.23	3848.27	1843.91	3632.71	2433.72
DUSP13	1558	ENSG00000079393	90.9902	-0.940183	0.231689	-4.05796	4.95033e-05	0.000589626	96.065	82.2845	59.2168	136.484	61.1236	58.35	118.039	113.12	185.249	163.925	156.225	209.548
RSAD1	1559	ENSG00000136444	481.249	-0.55614	0.137049	-4.05796	4.95033e-05	0.000589626	410.792	389.054	275.487	458.197	508.594	355.13	527.486	575.972	795.241	431.131	600.79	588.785
CXCR4	1560	ENSG00000121966	101.494	1.38498	0.341351	4.05733	4.96363e-05	0.00059083	217.747	99.8598	249.74	63.9093	123.4	99.5975	29.5097	21.6814	56.2912	49.2721	47.2531	124.135
HDGF	1561	ENSG00000143321	1162.91	-0.507383	0.125079	-4.05652	4.981e-05	0.000592519	929.543	1048.13	732.915	1129.79	1172.88	1054.32	1454.58	1631.76	1067.49	1256.44	1734.87	1474.81
NAGA	1562	ENSG00000198951	232.306	-0.606693	0.149597	-4.05552	5.00236e-05	0.000594678	218.662	189.334	266.046	216.642	197.21	262.575	237.307	329.935	280.432	406.495	325.95	476.039
RP11-386M24.9	1563	ENSG00000271763	11.2411	1.68176	0.414703	4.05535	5.00602e-05	0.000594733	18.2981	17.5753	15.4479	10.8321	14.9926	12.0724	8.607	3.77068	1.02348	3.79016	7.7148	3.41655
DECR1	1564	ENSG00000104325	2787.41	-0.57611	0.142085	-4.05469	5.02019e-05	0.000595654	2018.28	1926.9	1784.23	2086.26	3113.84	2312.88	3766.18	2575.38	3671.21	3251.01	4197.81	2274.28
GSTO1	1565	ENSG00000148834	1113.12	-0.473365	0.116744	-4.05472	5.0195e-05	0.000595654	1083.25	893.945	683.138	1231.61	988.357	976.86	1465.65	1416.83	1395	1341.72	1284.51	1223.12
SLC24A1	1566	ENSG00000074621	67.7755	0.690589	0.170364	4.0536	5.04357e-05	0.000598047	83.2563	64.7092	120.15	69.3253	88.8022	66.3983	44.2646	42.4202	72.6668	52.1147	37.6096	56.9424
SORBS3	1567	ENSG00000120896	359.312	0.795886	0.196379	4.05281	5.0606e-05	0.000599683	405.303	364.289	499.481	383.456	289.472	466.8	245.914	211.158	334.677	160.134	222.765	214.104
PSMB1	1568	ENSG00000008018	1139.24	-0.445049	0.109827	-4.05227	5.07231e-05	0.000600688	1001.82	1032.15	771.534	1083.21	1199.41	1039.23	1509.91	1345.19	1191.33	1262.12	1468.7	1561.36
PCNA	1569	ENSG00000132646	207.868	-0.622209	0.153565	-4.05176	5.08342e-05	0.00060162	188.47	181.345	119.292	177.646	182.217	190.141	184.436	327.107	262.01	261.521	332.701	226.631
RP11-286H14.4	1570	ENSG00000230626	71.1749	-0.601543	0.14848	-4.05133	5.09275e-05	0.00060234	57.639	44.7372	42.9107	76.9078	66.89	70.4225	93.4474	94.267	82.9016	80.541	98.3637	89.969
TRMT61B	1571	ENSG00000171103	152.309	-0.612127	0.151099	-4.05116	5.09643e-05	0.000602391	135.406	107.849	113.284	128.902	134.933	126.76	162.303	170.623	293.738	178.138	181.298	152.606
SH3BP5	1572	ENSG00000131370	134.669	1.22026	0.301232	4.05089	5.10234e-05	0.000602705	319.302	198.122	326.98	75.8245	84.1891	173.038	102.054	58.4456	93.1363	70.118	95.4706	87.6913
ZDHHC7	1573	ENSG00000153786	759.599	-0.419417	0.103575	-4.04941	5.13473e-05	0.000606146	667.88	621.528	708.027	746.33	705.804	695.17	1070.96	882.339	740.997	805.41	1107.07	936.134
SECTM1	1574	ENSG00000141574	30.2349	-1.38779	0.342758	-4.04889	5.14602e-05	0.000607093	17.3832	15.1787	41.1943	16.2481	20.759	38.2293	22.1323	61.2736	36.8451	107.072	86.7915	75.164
MRPL37	1575	ENSG00000116221	678.976	-0.398036	0.0983223	-4.04827	5.15967e-05	0.000608317	638.603	608.746	466.01	704.085	606.623	652.917	796.762	858.773	867.908	764.665	812.947	739.113
FAM179A	1576	ENSG00000189350	258.731	-2.29275	0.566391	-4.048	5.16566e-05	0.000608637	197.619	61.5137	92.6871	58.4932	109.561	105.634	311.081	266.776	596.687	732.449	530.392	627.506
FMR1	1577	ENSG00000102081	584.877	0.327968	0.0810262	4.04768	5.17281e-05	0.000608707	551.688	641.5	565.563	620.678	651.6	600.603	525.027	443.055	525.043	428.288	468.674	505.649
ATG4D	1578	ENSG00000130734	255.242	-0.61853	0.152809	-4.04774	5.1715e-05	0.000608707	227.811	251.647	162.202	270.802	237.575	208.249	405.758	421.374	226.188	285.21	377.061	368.987
RP11-114H23.1	1579	ENSG00000258077	8.44879	1.86791	0.461505	4.04743	5.17839e-05	0.000608978	21.9577	15.1787	15.4479	15.1649	4.6131	6.03621	4.91828	1.88534	4.0939	1.89508	5.7861	3.41655
DGKD	1580	ENSG00000077044	711.925	-0.63051	0.155829	-4.04617	5.20635e-05	0.000611491	709.051	540.841	680.564	752.829	456.697	674.044	1168.09	1312.2	862.79	1051.77	560.287	950.939
MRRF	1581	ENSG00000148187	328.264	-0.286412	0.0707848	-4.04625	5.20457e-05	0.000611491	311.983	290.792	277.203	292.466	313.691	306.841	378.708	371.412	364.358	350.59	356.809	363.293
AIMP1	1582	ENSG00000164022	461.214	-0.38085	0.0941307	-4.04596	5.21082e-05	0.000611629	389.749	428.998	278.061	383.456	475.149	378.269	513.961	516.583	525.043	496.511	506.284	474.9
PEX5	1583	ENSG00000139197	356.741	-0.447986	0.110794	-4.0434	5.26816e-05	0.000617969	310.153	349.11	266.046	327.129	334.45	373.239	510.272	466.622	430.883	362.908	419.492	485.15
PSMA5	1584	ENSG00000143106	550.927	-0.389721	0.0963985	-4.04281	5.28136e-05	0.000618774	518.751	511.282	410.226	528.605	562.798	492.957	697.167	734.34	553.701	624.429	687.581	661.671
C1orf198	1585	ENSG00000119280	992.645	0.714083	0.176634	4.04273	5.28319e-05	0.000618774	1143.63	1198.32	901.125	1400.59	1227.08	1089.54	914.801	922.874	575.194	492.721	798.482	538.675
ZFHX4	1586	ENSG00000091656	76.4419	1.37012	0.338921	4.04259	5.28633e-05	0.000618774	96.065	130.217	183.658	100.738	119.941	83.5009	20.9027	54.6749	56.2912	21.7934	81.0054	40.9986
SOD1	1587	ENSG00000142168	2714.3	-0.502358	0.124269	-4.0425	5.28835e-05	0.000618774	2408.94	2232.07	1559.37	2436.13	2651.38	2333	3473.54	2607.43	3120.58	3058.66	3837.15	3193.33
LIG4	1588	ENSG00000174405	290.619	-0.462439	0.114409	-4.04197	5.30042e-05	0.000619795	251.599	278.01	232.576	320.63	284.859	281.69	521.338	409.119	269.174	341.115	362.596	370.126
ATP1B1	1589	ENSG00000143153	3722.32	-0.589622	0.145927	-4.04053	5.333e-05	0.000623212	3458.34	3043.73	2178.15	3016.73	3455.21	3160.96	5273.63	5545.73	2926.12	5003.96	5184.34	3621.54
PDCD2	1590	ENSG00000071994	295.068	-0.38221	0.0946171	-4.03954	5.35562e-05	0.000625463	301.004	297.183	238.583	276.218	280.246	283.702	422.972	374.24	306.019	382.806	322.093	380.375
TIMMDC1	1591	ENSG00000113845	1453.37	-0.46827	0.115995	-4.03699	5.41408e-05	0.000631893	1155.52	1233.47	953.476	1214.28	1530.4	1373.24	1621.8	1691.15	1819.74	1634.51	2230.54	1315.37
MMADHC	1592	ENSG00000168288	1147.13	-0.43479	0.107733	-4.03582	5.44122e-05	0.000634661	1065.86	1108.04	692.579	1133.04	1229.39	971.83	1516.06	1342.36	1336.66	1378.67	1409.88	1393.95
TMEM223	1593	ENSG00000168569	117.105	-0.670258	0.16609	-4.03551	5.44835e-05	0.000635094	87.8309	88.6755	81.5303	131.068	99.1817	98.5915	114.35	166.853	133.052	117.495	233.373	163.994
TIMM23	1594	ENSG00000265354	613.203	-0.489847	0.121412	-4.0346	5.46954e-05	0.000637163	519.666	529.657	411.943	632.593	622.769	529.175	952.917	764.506	729.739	617.796	874.665	614.978
MOG	1595	ENSG00000204655	35.025	-2.32806	0.577093	-4.03412	5.48074e-05	0.000637803	16.4683	11.1843	13.7314	10.8321	43.8245	14.0845	111.891	23.5668	24.5634	151.607	39.5383	199.299
SPPL3	1596	ENSG00000157837	414.568	0.530943	0.131615	4.03407	5.4819e-05	0.000637803	404.388	490.512	575.862	499.359	424.405	451.71	397.151	285.629	411.437	280.472	291.234	307.489
CIDEA	1597	ENSG00000176194	12.4434	3.27781	0.812684	4.03331	5.49959e-05	0.000639461	1.82981	28.7596	56.6421	8.66566	64.5834	18.1086	0	2.82801	6.14086	1.89508	2.89305	4.55539
AGGF1	1598	ENSG00000164252	537.65	-0.267365	0.0663029	-4.03248	5.51907e-05	0.000640969	476.665	520.07	462.577	472.279	490.142	527.162	576.669	594.825	550.63	575.157	578.61	676.476
RP11-514P8.6	1599	ENSG00000205236	35.0831	1.26691	0.314188	4.03232	5.52292e-05	0.000640969	66.788	48.7316	40.3361	42.2451	49.5908	32.1931	27.0506	10.3694	29.6808	9.47541	28.9305	11.3885
RPS9	1600	ENSG00000170889	948.379	-0.470063	0.116571	-4.03241	5.52067e-05	0.000640969	727.349	834.828	673.698	893.646	829.205	739.436	1118.91	1265.06	866.884	969.334	1028	1258.43
FOXO4	1601	ENSG00000184481	319.474	-0.574411	0.142463	-4.03201	5.53024e-05	0.000641417	274.471	259.636	201.68	262.136	320.61	311.871	507.813	287.514	547.56	331.639	432.993	318.878
RSPO3	1602	ENSG00000146374	14.0314	1.61654	0.40112	4.03006	5.5762e-05	0.000646345	13.7236	39.1451	20.5971	14.0817	11.5328	22.1328	4.91828	3.77068	13.3052	9.47541	4.82175	3.41655
HMGN3	1603	ENSG00000118418	1031.3	-0.411394	0.102086	-4.0299	5.58015e-05	0.000646399	773.094	841.219	862.505	853.568	849.964	976.86	1128.75	951.154	1265.02	970.282	1441.7	1101.27
HCG11	1604	ENSG00000228223	135.231	0.575072	0.142729	4.02912	5.59862e-05	0.000648134	162.853	152.586	123.583	132.151	157.999	163.984	95.9065	84.8403	131.005	87.1737	88.7202	112.746
RPL36AL	1605	ENSG00000165502	589.642	-0.523873	0.130035	-4.02871	5.60843e-05	0.000648866	425.431	566.405	367.316	561.102	524.74	556.338	884.061	748.48	596.687	666.121	648.043	772.139
CLSTN2	1606	ENSG00000158258	644.188	1.22566	0.304273	4.02816	5.62152e-05	0.000649975	932.288	1245.45	1113.96	427.867	548.959	994.969	403.299	397.807	604.874	244.465	399.241	201.576
PTS	1607	ENSG00000150787	165.718	-0.47039	0.116845	-4.02575	5.6794e-05	0.000655851	182.981	165.368	141.605	158.148	134.933	146.881	220.093	236.61	228.235	196.141	186.119	224.353
TESPA1	1608	ENSG00000135426	27.1024	1.71962	0.427144	4.02585	5.67691e-05	0.000655851	16.4683	46.335	69.5153	22.7474	63.4301	15.0905	8.607	12.2547	4.0939	12.318	15.4296	18.2216
GMPPB	1609	ENSG00000173540	121.32	-0.520814	0.129376	-4.02557	5.68378e-05	0.000655948	129.002	101.458	95.2618	132.151	123.4	105.634	152.467	211.158	153.521	150.659	168.761	143.495
ABTB1	1610	ENSG00000114626	206.849	0.810276	0.201323	4.02476	5.70335e-05	0.000657645	245.194	221.289	216.27	174.396	243.341	236.418	119.268	105.579	247.681	80.541	120.544	88.8302
RPL36	1611	ENSG00000130255	934.048	-0.422197	0.104902	-4.02467	5.70556e-05	0.000657645	803.286	812.46	617.914	867.649	947.992	885.311	960.295	1455.48	976.396	1100.09	941.205	1170.74
PCYT2	1612	ENSG00000185813	506.221	-0.642227	0.159585	-4.02437	5.71285e-05	0.000658076	462.942	451.366	284.927	470.112	399.033	339.034	452.482	573.143	715.41	505.987	787.874	720.891
RP1-15D23.2	1613	ENSG00000224228	16.8649	1.86152	0.46259	4.02411	5.71908e-05	0.000658385	21.0428	26.363	20.5971	12.9985	9.2262	16.0966	2.45914	4.71335	7.16433	4.7377	7.7148	2.2777
BRD8	1614	ENSG00000112983	454.101	0.48262	0.119983	4.02238	5.76118e-05	0.000662822	464.772	480.126	405.077	426.784	608.929	475.855	313.541	336.533	393.015	396.072	342.344	261.935
TBRG4	1615	ENSG00000136270	750.811	-0.484615	0.120505	-4.02155	5.78175e-05	0.000664776	648.667	641.5	478.883	697.586	719.644	658.953	778.318	1027.51	831.063	898.269	1117.68	719.752
CPSF7	1616	ENSG00000149532	478.721	0.416314	0.10357	4.01963	5.82886e-05	0.000669777	504.112	511.282	520.936	522.106	479.762	634.808	479.533	407.234	384.827	345.852	412.742	349.627
RASL11A	1617	ENSG00000122035	54.0543	-1.16828	0.290938	-4.01556	5.93058e-05	0.000680624	50.3198	35.1507	35.1868	29.2466	44.9777	61.3682	146.319	59.3882	46.0564	169.61	70.3975	84.2748
VIPAS39	1618	ENSG00000151445	254.736	0.424847	0.105798	4.01563	5.92865e-05	0.000680624	265.322	282.803	244.591	240.472	296.392	237.424	188.124	175.337	238.47	210.354	165.868	189.049
NIF3L1	1619	ENSG00000196290	182.694	-0.390405	0.0972874	-4.01291	5.99751e-05	0.00068788	168.342	154.982	132.165	191.728	179.911	165.996	179.517	238.496	220.047	210.354	246.874	195.882
PRKCE	1620	ENSG00000171132	938.855	0.728474	0.181556	4.0124	6.01055e-05	0.00068895	1031.1	1071.3	1600.57	1036.63	829.205	923.54	722.988	563.717	725.645	637.695	632.613	637.755
S100A16	1621	ENSG00000188643	265.04	-0.647887	0.161514	-4.01133	6.03783e-05	0.00069165	245.194	196.524	182.8	268.636	301.005	235.412	467.237	443.998	215.953	341.115	347.166	421.374
CITED4	1622	ENSG00000179862	118.689	-1.24423	0.310229	-4.01069	6.05423e-05	0.000692674	83.2563	80.6867	46.3436	89.9062	113.021	59.3561	238.537	172.509	187.296	81.4885	331.736	105.913
PPWD1	1623	ENSG00000113593	351.551	0.386909	0.0964688	4.01072	6.0534e-05	0.000692674	378.771	384.261	422.241	366.124	343.676	342.052	260.669	258.292	389.944	268.154	260.374	275.601
TRIM56	1624	ENSG00000169871	295.856	0.523375	0.1305	4.01053	6.05813e-05	0.000692694	323.876	367.484	361.308	246.971	342.523	387.324	281.572	234.725	235.4	282.367	230.48	148.05
ANKS1A	1625	ENSG00000064999	1255.26	0.552754	0.137883	4.00886	6.10126e-05	0.000697195	1347.65	1218.29	1973.03	1294.43	1311.27	1348.09	1132.43	923.817	977.42	916.272	1012.57	829.082
MRPS10	1626	ENSG00000048544	506.503	-0.503205	0.125533	-4.00855	6.10935e-05	0.000697691	410.792	503.294	307.241	531.855	460.157	358.149	617.245	553.347	617.156	613.059	632.613	609.284
APOL1	1627	ENSG00000100342	214.025	-0.955928	0.238573	-4.00686	6.15308e-05	0.000702253	171.087	137.407	265.188	211.226	133.78	229.376	296.327	284.686	269.174	477.56	539.072	359.876
ZBTB11	1628	ENSG00000066422	363.282	-0.395373	0.0987117	-4.00533	6.19304e-05	0.000706379	331.196	340.322	323.547	265.386	342.523	331.992	515.19	446.826	346.958	415.97	445.53	378.098
BAIAP2L2	1629	ENSG00000128298	18.2435	1.42468	0.355928	4.00272	6.2619e-05	0.000713795	22.8726	30.3574	32.6121	17.3313	9.2262	12.0724	4.91828	4.71335	16.3756	9.47541	7.7148	3.41655
LINC00894	1630	ENSG00000235703	183.96	0.956071	0.238883	4.00225	6.27419e-05	0.000714758	205.854	238.066	336.42	222.058	129.167	206.237	98.3657	91.439	173.991	129.813	110.9	85.4136
RP11-467H10.2	1631	ENSG00000259628	31.6969	1.10504	0.276164	4.00137	6.29774e-05	0.000717001	35.6813	35.1507	69.5153	42.2451	21.9122	36.2173	19.6731	8.48403	28.6573	21.7934	19.287	14.805
PHIP	1632	ENSG00000146247	1002.84	0.388874	0.0971891	4.0012	6.30211e-05	0.000717059	1005.48	1106.45	1373.14	1098.37	961.831	1112.68	810.287	916.275	917.035	855.629	859.236	726.585
YBEY	1633	ENSG00000182362	144.827	-0.668365	0.167066	-4.0006	6.3183e-05	0.00071846	120.767	90.2733	100.411	142.983	129.167	91.5492	174.599	159.311	237.446	121.285	206.371	170.827
SETBP1	1634	ENSG00000152217	587.017	0.948687	0.237157	4.00025	6.32744e-05	0.000719059	810.606	813.259	984.371	618.512	422.099	598.591	256.98	336.533	500.48	339.22	407.92	359.876
RP11-286B14.1	1635	ENSG00000228971	6.67927	2.53756	0.634479	3.99945	6.349e-05	0.000721068	7.31924	8.78767	33.4703	7.58245	19.6057	10.0604	0	2.82801	1.02348	5.68524	4.82175	0
MAD2L1BP	1636	ENSG00000124688	184.943	-0.573322	0.143398	-3.99811	6.38492e-05	0.000723241	155.534	152.586	120.15	148.399	166.072	176.056	271.735	202.674	218	194.246	253.624	226.631
PLGRKT	1637	ENSG00000107020	276.724	-0.398173	0.0995906	-3.9981	6.38534e-05	0.000723241	201.279	207.708	246.307	274.052	262.947	271.63	334.443	362.928	319.325	271.944	331.736	302.934
PTGES	1638	ENSG00000148344	12.6449	-2.04973	0.512637	-3.9984	6.37716e-05	0.000723241	6.40433	4.79327	16.3061	4.33283	5.76638	9.05432	8.607	24.5094	28.6573	68.2229	24.1087	39.8597
PSMC3	1639	ENSG00000165916	1104.14	-0.391715	0.0979746	-3.99813	6.38454e-05	0.000723241	968.884	1025.76	744.93	1141.7	1133.67	1012.07	1429.99	1456.43	1211.8	1166.42	1434.95	1201.49
CORO2B	1640	ENSG00000103647	213.576	0.851485	0.212977	3.99801	6.38761e-05	0.000723241	251.599	282.004	250.598	148.399	261.793	216.298	127.875	143.286	157.615	118.443	131.152	103.635
OTUD7A	1641	ENSG00000169918	145.954	0.926772	0.231844	3.99739	6.40444e-05	0.000724705	172.002	185.34	288.36	163.564	157.999	160.966	103.284	85.783	89.0424	101.387	115.722	99.0798
FAU	1642	ENSG00000149806	1279.99	-0.428152	0.107145	-3.99601	6.44186e-05	0.000728495	1074.1	1080.88	793.848	1169.86	1157.89	1124.75	1641.48	1602.54	1369.41	1236.54	1352.98	1407.62
ZNF812	1643	ENSG00000224689	37.254	1.06528	0.266612	3.99563	6.45233e-05	0.000729235	31.1068	37.5473	75.5228	40.0787	44.9777	56.338	24.5914	23.5668	14.3287	34.1115	19.287	20.4993
POR	1644	ENSG00000127948	696.911	-0.915492	0.229172	-3.99479	6.47522e-05	0.000730933	593.773	565.606	520.936	589.265	589.324	756.539	2509.55	865.371	617.156	1168.32	683.724	978.271
YBX1P6	1645	ENSG00000213539	163.326	-0.523607	0.131071	-3.99482	6.47429e-05	0.000730933	140.895	119.832	96.9782	167.897	143.006	156.942	243.455	221.528	173.991	182.875	164.904	197.021
TMEM254	1646	ENSG00000133678	49.0403	0.740829	0.185478	3.99416	6.4924e-05	0.000732427	51.2347	54.3238	58.3586	70.4085	59.9703	50.3018	24.5914	36.7641	40.939	44.5344	31.8235	25.0547
RPL12	1647	ENSG00000197958	496.055	-0.464716	0.116372	-3.99338	6.51389e-05	0.000734405	403.473	468.143	383.622	487.444	455.544	427.565	534.863	830.492	533.231	592.213	520.749	608.145
NUDT16	1648	ENSG00000198585	1506.19	0.503114	0.126006	3.99277	6.53065e-05	0.000735848	1777.66	1865.38	1626.32	1688.72	1981.33	1513.08	1286.13	1175.51	1564.9	983.547	1356.84	1007.88
IKZF3	1649	ENSG00000161405	16.0412	2.25714	0.565357	3.99242	6.54015e-05	0.000736025	8.23414	13.5809	108.135	3.24962	41.5179	22.1328	4.91828	4.71335	4.0939	12.318	3.8574	11.3885
BRSK1	1650	ENSG00000160469	69.505	1.00856	0.252618	3.99244	6.53977e-05	0.000736025	90.5756	94.2677	58.3586	82.3238	54.2039	48.2897	72.5447	30.1654	25.5869	28.4262	27.0018	31.8878
RP11-557H15.4	1651	ENSG00000232310	74.5258	2.67241	0.669415	3.99215	6.54775e-05	0.000736434	65.8731	60.7148	89.2543	90.9895	80.7293	34.2052	7.37743	9.4267	6.14086	8.52787	23.1444	11.3885
PPP1R9B	1652	ENSG00000108819	233.616	-0.473042	0.118529	-3.99095	6.58095e-05	0.000739719	252.514	202.116	246.307	243.722	223.735	218.31	282.801	377.068	281.456	306.056	348.13	326.85
CNBD1	1653	ENSG00000176571	25.4778	1.30608	0.327336	3.99004	6.60632e-05	0.000741875	28.362	39.9439	43.7689	21.6642	24.2188	25.1509	8.607	5.65602	21.493	15.1607	17.3583	5.69424
NELL2	1654	ENSG00000184613	11.9868	1.81268	0.454311	3.98995	6.60859e-05	0.000741875	28.362	16.7765	44.6271	10.8321	18.4524	17.1026	4.91828	2.82801	3.07043	13.2656	6.75045	7.97194
TXNL4B	1655	ENSG00000140830	52.5871	0.812637	0.203677	3.98983	6.61212e-05	0.000741875	55.8092	64.7092	68.6571	61.7428	73.8096	52.3138	45.4941	34.8788	40.939	32.2164	39.5383	21.6381
USF1	1656	ENSG00000158773	278.154	-0.419764	0.105237	-3.98877	6.64181e-05	0.000744213	237.875	235.669	260.897	248.055	317.151	250.503	368.871	298.826	298.855	362.908	417.563	322.294
ZMAT1	1657	ENSG00000166432	200.999	0.777332	0.194886	3.98865	6.64497e-05	0.000744213	192.13	241.261	278.92	271.885	155.692	216.298	90.9882	89.5537	224.141	126.97	103.185	157.161
PSMD7	1658	ENSG00000103035	446.384	-0.444749	0.111498	-3.98884	6.63959e-05	0.000744213	413.537	415.417	317.539	394.288	457.85	388.33	561.914	474.163	476.94	529.675	612.362	592.201
LIPG	1659	ENSG00000101670	7.85549	-2.93112	0.735174	-3.98698	6.69206e-05	0.000749034	3.65962	3.99439	8.58214	4.33283	2.30655	0	28.2801	37.7068	1.02348	16.1082	3.8574	89.969
SDHA	1660	ENSG00000073578	6189.12	-0.543983	0.136465	-3.98624	6.71284e-05	0.000750908	5048.44	4730.96	3483.49	5568.77	5810.2	4423.54	7340.54	5797.42	9018.87	6695.32	8247.12	5272.87
CUTA	1661	ENSG00000112514	382.803	-0.414328	0.103958	-3.98553	6.73292e-05	0.0007527	344.919	358.697	236.009	353.126	366.742	349.094	469.696	470.392	398.132	400.81	434.922	501.093
ADSL	1662	ENSG00000239900	475.059	-0.494435	0.124075	-3.98498	6.74866e-05	0.000754006	426.346	430.596	320.972	465.779	422.099	432.595	563.143	768.276	568.029	586.528	542.929	486.288
AHR	1663	ENSG00000106546	1027.69	-0.562184	0.141096	-3.9844	6.76504e-05	0.000755382	858.181	820.448	1079.63	1162.28	901.861	1139.84	1316.87	1581.8	1129.92	1589.03	1587.32	1595.53
DANCR	1664	ENSG00000226950	446.83	-0.564356	0.141676	-3.98343	6.79277e-05	0.000758023	421.771	402.635	296.942	470.112	292.932	395.372	400.84	618.392	706.199	430.183	716.512	496.538
FRZB	1665	ENSG00000162998	180.043	1.51321	0.379915	3.98302	6.80443e-05	0.000758868	365.047	293.987	264.33	140.817	154.539	142.857	60.249	64.1016	75.7372	102.334	45.3244	129.829
RP11-627G18.4	1666	ENSG00000264825	7.5326	2.79272	0.701285	3.98229	6.82554e-05	0.000760765	7.31924	12.7821	14.5896	9.74887	4.6131	8.04828	3.68871	0.94267	1.02348	0.947541	1.9287	0
C19orf12	1667	ENSG00000131943	555.397	-0.513491	0.128972	-3.98141	6.8507e-05	0.000763111	504.112	539.243	419.667	486.36	575.484	569.416	932.015	657.984	513.785	742.872	775.337	796.055
OST4	1668	ENSG00000228474	464.635	-0.490855	0.123315	-3.9805	6.87691e-05	0.000765193	413.537	409.026	283.211	380.206	506.288	466.8	542.241	542.978	553.701	586.528	569.931	655.977
IRF2BP1	1669	ENSG00000170604	224.621	-0.515256	0.129446	-3.98048	6.87763e-05	0.000765193	185.726	159.776	159.628	211.226	239.881	186.117	298.786	251.693	257.916	241.623	328.843	248.269
SLC25A15	1670	ENSG00000102743	59.1349	-0.694437	0.174474	-3.98017	6.88674e-05	0.000765748	43.9154	46.335	47.2018	38.9955	53.0507	47.2837	65.1673	117.834	66.526	48.3246	71.3619	77.4417
RP5-858L17.1	1671	ENSG00000276649	27.3914	1.11969	0.281327	3.98002	6.891e-05	0.000765763	28.362	39.9439	31.7539	27.0802	29.9852	32.1931	8.607	18.8534	20.4695	21.7934	10.6078	5.69424
NUP214	1672	ENSG00000126883	332.552	0.598945	0.15051	3.97944	6.90773e-05	0.000767163	384.26	355.501	433.398	360.708	360.975	378.269	343.05	222.47	287.597	228.357	209.264	212.965
HSBP1P2	1673	ENSG00000166530	27.5749	-0.920763	0.231396	-3.97917	6.9157e-05	0.000767531	13.7236	27.9608	15.4479	22.7474	28.8319	17.1026	39.3463	56.5602	31.7278	48.3246	34.7166	25.0547
AKAP10	1674	ENSG00000108599	411.358	0.306413	0.0770067	3.97904	6.91931e-05	0.000767531	441.899	452.165	502.913	374.79	400.186	462.776	328.295	343.132	385.851	393.229	362.596	318.878
SEC23A	1675	ENSG00000100934	1956.58	-0.573258	0.144125	-3.97752	6.96391e-05	0.000772018	1584.61	1776.71	1376.58	1840.37	1851.01	1767.6	2949.74	2874.2	1373.51	2807.56	2457.16	2708.18
LARP6	1676	ENSG00000166173	493.621	-0.674316	0.169566	-3.97671	6.98752e-05	0.000774172	448.303	472.936	363.883	541.604	498.215	445.674	614.785	924.759	403.25	873.632	889.13	711.78
RPS29	1677	ENSG00000213741	685.527	-0.480548	0.120857	-3.97615	7.0039e-05	0.000775525	526.07	707.807	453.995	580.599	621.615	556.338	797.992	979.434	685.729	850.891	661.544	832.498
RAB31	1678	ENSG00000168461	659.236	0.657225	0.165307	3.97578	7.01495e-05	0.000776285	992.672	924.303	1118.25	683.504	655.06	775.653	661.509	449.654	468.752	647.17	434.922	607.006
ZBTB20	1679	ENSG00000181722	3735.19	0.751648	0.189146	3.97389	7.07074e-05	0.000781993	3999.96	4955.44	6169.7	4052.28	3089.62	4351.1	2278.39	2558.41	3817.57	2402.02	2821.69	1931.49
SNX17	1680	ENSG00000115234	722.547	-0.405673	0.102097	-3.97342	7.08467e-05	0.000783067	634.029	742.957	578.436	716	661.98	627.766	714.381	940.785	721.551	864.157	866.95	1138.85
ACOT13	1681	ENSG00000112304	319.963	-0.440357	0.110842	-3.97284	7.10208e-05	0.000784058	277.216	262.831	228.285	266.469	326.377	283.702	388.544	300.712	422.696	360.065	466.745	288.129
CSRP3	1682	ENSG00000129170	16360.9	-0.879257	0.221313	-3.97292	7.09976e-05	0.000784058	12894.7	13233.4	11395.4	18631.2	14034.2	9025.14	19277.2	26240.2	16058.3	32049.6	21252.3	30828.6
DHRS11	1683	ENSG00000278535	115.372	0.666273	0.16774	3.97206	7.12534e-05	0.000786158	158.279	135.011	93.5453	131.068	130.32	93.5613	114.35	102.751	58.3381	69.1705	62.6827	61.4978
PIAS3	1684	ENSG00000131788	141.832	0.564882	0.142233	3.97153	7.14132e-05	0.000787453	169.257	174.156	163.919	167.897	148.772	156.942	127.875	115.948	109.512	96.6491	108.972	105.913
MAP4	1685	ENSG00000047849	20048	0.692971	0.174502	3.97113	7.15317e-05	0.000788292	24632	23975.9	19314.1	30804.3	24297.2	17514.1	21180.6	12066.2	13937.7	11385.6	12999.4	15366.5
TIMM17B	1686	ENSG00000126768	313.278	-0.466838	0.117576	-3.97053	7.17117e-05	0.000789474	255.258	285.999	193.956	311.964	304.465	278.672	422.972	379.896	350.029	368.593	396.348	331.405
RP11-807H22.7	1687	ENSG00000204971	3.83957	3.63686	0.915972	3.97049	7.1724e-05	0.000789474	5.48943	4.79327	27.4628	3.24962	3.45983	6.03621	1.22957	0.94267	0	0.947541	0.96435	0
GADD45G	1688	ENSG00000130222	380.735	1.78276	0.449029	3.97024	7.17992e-05	0.000789834	413.537	508.087	254.89	375.873	363.282	294.768	115.58	103.694	102.348	76.7508	207.335	36.4432
ZFC3H1	1689	ENSG00000133858	550.304	0.453185	0.114151	3.97005	7.18587e-05	0.00079002	493.134	568.003	702.877	586.015	595.09	550.301	565.603	381.781	406.32	424.498	390.562	388.347
OSTN	1690	ENSG00000188729	5.07755	3.25759	0.820633	3.96961	7.19911e-05	0.000791008	28.362	18.3742	0.858214	16.2481	12.686	2.01207	0	0	5.11738	1.89508	0	1.13885
LRIG2	1691	ENSG00000198799	453.014	0.407305	0.102685	3.96657	7.29155e-05	0.00080069	409.877	476.931	480.6	510.191	486.682	466.8	409.447	327.107	330.583	325.006	387.669	356.46
CASS4	1692	ENSG00000087589	29.8142	1.16007	0.292584	3.9649	7.34265e-05	0.000805825	46.6601	31.9551	83.2468	30.3298	36.9048	18.1086	12.2957	16.9681	23.54	16.1082	18.3226	23.9158
RP11-381K20.2	1693	ENSG00000250159	176.981	0.817894	0.206346	3.96371	7.37933e-05	0.000809372	198.534	216.496	239.442	318.463	151.079	164.99	141.401	134.802	154.545	89.0688	90.6489	121.857
ALG13	1694	ENSG00000101901	356.326	0.557769	0.140745	3.96297	7.40223e-05	0.000810926	436.41	399.439	532.093	382.372	333.297	390.342	331.984	247.922	320.348	253.941	246.874	283.573
RHOT1	1695	ENSG00000126858	999.287	-0.438945	0.110761	-3.96301	7.40102e-05	0.000810926	831.648	810.063	811.87	962.972	936.459	859.154	1120.14	1216.99	918.058	1154.1	1677	972.577
ATP1B4	1696	ENSG00000101892	62.0045	3.20075	0.807754	3.96253	7.41595e-05	0.000811951	244.28	115.837	72.09	92.0727	55.3572	58.35	0	34.8788	3.07043	11.3705	3.8574	15.9439
LEP	1697	ENSG00000174697	18.9248	5.10628	1.28949	3.95992	7.49734e-05	0.000820378	0	30.3574	20.5971	1.08321	342.523	1.00604	3.68871	3.77068	1.02348	1.89508	0	1.13885
CROCCP3	1698	ENSG00000080947	92.9047	0.800368	0.202206	3.95818	7.55226e-05	0.00082586	94.2352	88.6755	155.337	88.823	96.8751	83.5009	27.0506	60.3309	71.6433	55.9049	63.6471	69.4698
KCNN3	1699	ENSG00000143603	181.287	1.29524	0.327242	3.95805	7.55634e-05	0.00082586	213.173	206.111	333.845	298.965	134.933	257.545	43.035	88.611	81.8781	164.872	101.257	108.191
SNRNP40	1700	ENSG00000060688	245.564	-0.27976	0.0706869	-3.95774	7.56636e-05	0.000825983	226.896	235.669	214.554	233.973	227.195	226.358	268.046	284.686	254.846	268.154	271.947	309.767
COX7A2L	1701	ENSG00000115944	785.917	-0.34655	0.0875599	-3.95786	7.56237e-05	0.000825983	777.669	707.807	533.809	750.663	700.038	657.947	970.131	850.289	764.537	898.269	897.81	866.664
CTD-2587H24.5	1702	ENSG00000267577	17.6096	1.98768	0.502301	3.95716	7.58458e-05	0.000827486	18.2981	39.1451	15.4479	54.1604	16.1459	8.04828	6.14785	9.4267	9.21129	3.79016	3.8574	5.69424
RP11-138A9.2	1703	ENSG00000273319	33.1574	1.22795	0.310343	3.95676	7.59733e-05	0.00082839	29.277	35.1507	61.7914	51.994	33.445	32.1931	12.2957	8.48403	26.6104	30.3213	14.4652	11.3885
JAKMIP1	1704	ENSG00000152969	11.1492	2.94704	0.744866	3.95647	7.60653e-05	0.000828907	8.23414	6.39103	117.575	0	11.5328	12.0724	1.22957	2.82801	3.07043	3.79016	5.7861	3.41655
KIFC3	1705	ENSG00000140859	866.744	-0.570834	0.14432	-3.95535	7.64241e-05	0.000832328	709.051	727.778	621.347	991.135	730.023	905.432	952.917	1269.78	725.645	1468.69	946.027	1592.11
ARPC1B	1706	ENSG00000130429	111.473	-0.740417	0.187271	-3.95372	7.69459e-05	0.000837029	104.299	95.0666	119.292	89.9062	107.255	127.766	140.171	197.961	112.582	263.416	143.688	216.381
ATG16L2	1707	ENSG00000168010	177.858	0.713046	0.180346	3.95377	7.69286e-05	0.000837029	193.045	200.519	355.301	125.652	163.765	198.189	115.58	120.662	118.723	138.341	127.294	135.523
PRPF4	1708	ENSG00000136875	254.675	-0.487798	0.123428	-3.95208	7.74754e-05	0.000842295	233.301	249.25	158.77	227.474	250.261	258.551	379.937	374.24	208.789	353.433	302.806	310.906
C1QTNF7	1709	ENSG00000163145	89.8558	1.39217	0.352343	3.95118	7.77656e-05	0.000844955	138.151	123.826	128.732	105.071	64.5834	103.622	7.37743	35.8215	76.7607	26.5311	48.2175	58.0813
MAP2K1	1710	ENSG00000169032	351.772	-0.557964	0.14125	-3.9502	7.80861e-05	0.000847942	368.707	311.563	401.644	289.216	341.369	320.925	598.801	783.359	358.217	491.774	388.633	373.542
SEC13	1711	ENSG00000157020	633.846	-0.357938	0.0906173	-3.94999	7.8153e-05	0.000848172	640.433	563.209	544.108	633.677	596.243	564.386	796.762	855.945	606.921	752.347	723.262	802.888
SNRPD1	1712	ENSG00000167088	138.385	-0.525495	0.133054	-3.94948	7.83206e-05	0.000849495	118.938	121.43	96.12	146.233	141.853	121.73	216.404	188.534	139.193	199.931	154.296	173.105
IL17RC	1713	ENSG00000163702	288.07	-0.592661	0.150073	-3.94914	7.84323e-05	0.00085021	229.641	230.876	212.837	206.893	264.1	271.63	345.509	394.036	371.522	301.318	416.599	304.073
LPCAT4	1714	ENSG00000176454	176.629	-1.12544	0.28508	-3.94783	7.88641e-05	0.000854391	110.703	74.2957	127.874	125.652	140.7	156.942	67.6264	269.604	186.273	283.315	434.922	361.015
C1orf115	1715	ENSG00000162817	280.08	-0.841713	0.213242	-3.94721	7.90657e-05	0.000856034	157.364	170.161	209.404	218.808	344.829	180.08	316	276.202	484.104	343.957	470.603	399.736
NRIP1	1716	ENSG00000180530	763.34	-0.407248	0.103177	-3.94709	7.91079e-05	0.000856034	683.434	751.745	853.923	606.596	728.87	648.893	1045.14	1011.49	720.527	1215.69	769.551	908.801
WDR55	1717	ENSG00000120314	142.384	-0.448353	0.113595	-3.94694	7.91553e-05	0.000856048	133.576	144.597	131.307	137.567	129.167	151.911	228.7	235.668	149.428	170.557	184.191	162.855
ZRSR2	1718	ENSG00000169249	99.0401	0.640101	0.162223	3.94581	7.95294e-05	0.000859593	120.767	100.659	156.195	125.652	101.488	115.694	62.7081	75.4136	77.7842	66.3278	84.8628	95.6633
DUOX1	1719	ENSG00000137857	26.7555	1.32808	0.336652	3.94496	7.98126e-05	0.000862153	26.5322	43.9383	40.3361	28.1634	23.0655	37.2233	8.607	11.312	11.2582	7.58033	27.9661	12.5273
HIST1H2BB	1720	ENSG00000276410	14.7491	-1.30226	0.330161	-3.94431	8.00295e-05	0.000863491	11.8938	7.98879	12.015	9.74887	19.6057	12.0724	14.7549	49.0189	15.3521	33.1639	27.9661	37.582
TMEM260	1721	ENSG00000070269	160.416	0.594827	0.150802	3.94444	7.99877e-05	0.000863491	177.492	206.91	272.054	183.062	124.554	163.984	109.432	109.35	152.498	159.187	110.9	107.052
RP11-1090M7.1	1722	ENSG00000265489	44.7669	1.14016	0.289128	3.94344	8.03225e-05	0.000866149	39.3409	53.5249	36.045	74.7413	40.3646	49.2957	39.3463	22.6241	22.5165	10.4229	13.5009	26.1935
LRRC2	1723	ENSG00000163827	3266.91	-0.790675	0.200523	-3.94306	8.04479e-05	0.00086698	2096.96	2073.09	1937.85	2693.94	3239.55	2645.87	3343.2	3448.29	5186.98	3793.01	5507.4	4123.77
DENND3	1724	ENSG00000105339	684.562	0.807383	0.204767	3.94293	8.04929e-05	0.00086698	697.157	880.364	992.095	479.861	773.848	638.832	502.894	331.82	454.423	455.767	427.207	379.237
GLRB	1725	ENSG00000109738	263.192	0.578584	0.146749	3.94267	8.0578e-05	0.000867393	311.983	389.054	258.322	347.71	319.457	272.636	234.848	201.731	171.944	257.731	205.406	200.437
FAUP1	1726	ENSG00000235297	285.765	-0.413323	0.104841	-3.94238	8.06758e-05	0.000867943	247.024	250.848	175.934	267.552	245.648	258.551	330.755	384.609	301.925	291.843	303.77	308.628
MYOC	1727	ENSG00000034971	196.38	1.7895	0.453985	3.94176	8.08863e-05	0.000869651	115.278	309.965	209.404	290.3	543.193	218.31	61.4785	83.8977	62.432	114.652	89.6845	75.164
ZNF221	1728	ENSG00000159905	68.9439	0.565129	0.143374	3.94163	8.09283e-05	0.000869651	77.7669	84.6811	61.7914	72.5749	77.2694	73.4406	59.0194	50.9042	46.0564	50.2197	46.2888	51.2482
CCT6P3	1729	ENSG00000234585	35.1415	0.854676	0.216908	3.94027	8.13916e-05	0.000874124	43.0005	49.5305	68.6571	36.8291	36.9048	35.2112	23.3618	20.7387	36.8451	19.8984	26.0374	23.9158
ACTR1B	1730	ENSG00000115073	881.486	-0.393312	0.0998628	-3.93852	8.19853e-05	0.000879991	807.861	851.605	635.078	906.645	906.474	742.454	951.688	1252.81	927.269	957.964	1024.14	1251.59
RP11-1081M5.2	1731	ENSG00000260484	5.83197	-2.36539	0.600804	-3.93704	8.24924e-05	0.000884922	1.82981	0	2.57464	0	5.76638	3.01811	4.91828	13.1974	5.11738	11.3705	23.1444	6.83309
RP11-692D12.1	1732	ENSG00000250220	92.2014	0.73582	0.18695	3.93592	8.28779e-05	0.000888545	113.448	93.4688	130.449	120.236	80.7293	108.652	49.1828	45.2482	101.324	70.118	67.5045	54.6647
EPAS1	1733	ENSG00000116016	6026.55	0.564869	0.143525	3.93569	8.29595e-05	0.000888906	6192.99	6479.71	5938.84	5228.64	7598.93	6990.94	5664.63	3811.22	5091.79	4072.53	4107.17	3233.19
TUBBP1	1734	ENSG00000127589	123.769	-0.783319	0.199048	-3.93533	8.30827e-05	0.000889713	107.044	75.8935	85.8214	128.902	99.1817	113.682	125.416	250.75	99.2772	212.249	156.225	202.715
XG	1735	ENSG00000124343	27.8977	2.42223	0.615783	3.93357	8.36933e-05	0.000895417	37.5111	75.0946	19.7389	35.7459	4.6131	33.1992	17.214	0.94267	1.02348	2.84262	12.5365	4.55539
RPS3	1736	ENSG00000149273	1952.62	-0.3984	0.101283	-3.93352	8.37118e-05	0.000895417	1546.19	1580.18	1446.95	1837.12	1894.83	1718.31	2216.92	2943.96	1927.21	2308.21	1765.72	2041.96
NCOA4	1737	ENSG00000266412	5518.82	-0.374776	0.0953056	-3.93237	8.4114e-05	0.000898841	4970.68	4868.37	4345.14	4750.95	5916.3	4546.27	5814.64	6082.11	6132.67	6058.57	8027.25	5996.04
GLRX3	1738	ENSG00000108010	441.087	-0.423323	0.107652	-3.93232	8.41287e-05	0.000898841	368.707	440.182	379.331	434.366	394.42	394.366	624.622	739.053	396.085	539.151	468.674	465.789
SEC11A	1739	ENSG00000140612	536.066	-0.352937	0.089773	-3.93144	8.44402e-05	0.00090165	453.793	472.137	463.436	526.439	498.215	475.855	627.081	624.99	498.433	597.898	630.685	710.642
BAZ2A	1740	ENSG00000076108	652.541	0.593713	0.151046	3.93067	8.4711e-05	0.000904022	692.583	755.739	788.699	653.174	698.885	743.46	584.046	470.392	481.034	414.075	472.531	450.984
CSRNP3	1741	ENSG00000178662	356.042	0.649488	0.165269	3.92987	8.49901e-05	0.000906479	402.558	348.311	372.465	451.698	358.669	356.136	210.257	203.617	332.63	247.308	194.799	271.046
RRS1	1742	ENSG00000179041	87.2489	-0.659166	0.167806	-3.92815	8.56026e-05	0.000912488	86.9159	69.5024	60.075	85.5734	71.5031	53.3199	137.712	147.999	99.2772	109.915	97.3993	80.8583
GLG1	1743	ENSG00000260539	299.305	0.475891	0.121178	3.92721	8.59366e-05	0.000915523	315.642	289.194	343.286	328.212	449.777	340.04	272.965	213.043	227.212	256.784	277.733	235.742
SSH2	1744	ENSG00000141298	271.266	0.933504	0.237758	3.92628	8.62694e-05	0.000918542	289.11	332.334	653.101	290.3	228.348	302.817	204.109	196.075	220.047	168.662	163.939	145.773
SNAPC4	1745	ENSG00000165684	108.293	0.575114	0.14657	3.92382	8.71564e-05	0.000927454	119.853	130.217	138.172	113.737	111.868	124.748	55.3307	97.095	83.925	79.5934	97.3993	80.8583
TUBB2B	1746	ENSG00000137285	48.425	-0.991978	0.252832	-3.92347	8.72835e-05	0.000928274	37.5111	31.9551	32.6121	35.7459	50.7441	43.2595	61.4785	65.0442	66.526	78.6459	84.8628	102.496
THBS4	1747	ENSG00000113296	307.453	1.56921	0.400014	3.92288	8.7496e-05	0.000930002	498.623	750.147	326.121	544.854	358.669	370.221	222.552	107.464	112.582	270.049	90.6489	157.161
ACHE	1748	ENSG00000087085	14.2198	1.43147	0.364927	3.92262	8.75929e-05	0.0009305	27.4471	31.1563	28.3211	9.74887	16.1459	21.1267	7.37743	8.48403	10.2348	14.2131	3.8574	5.69424
MET	1749	ENSG00000105976	436.806	-0.706641	0.180155	-3.9224	8.76717e-05	0.000930804	339.43	389.054	271.196	452.781	345.983	477.867	713.151	666.468	509.691	668.964	693.367	461.234
YY1	1750	ENSG00000100811	754.058	-0.330166	0.0842017	-3.92113	8.8134e-05	0.000935177	683.434	707.008	684.855	690.003	766.928	724.345	1054.97	1014.31	688.799	893.531	903.596	794.916
CUL3	1751	ENSG00000036257	983.92	-0.219987	0.0561096	-3.92066	8.83062e-05	0.00093647	800.542	947.47	948.326	952.14	965.291	881.287	1089.4	1054.85	1025.52	1180.64	1059.82	985.104
PFN1	1752	ENSG00000108518	667.175	-0.42783	0.109138	-3.9201	8.85133e-05	0.00093813	708.136	633.511	582.727	616.345	619.309	633.802	857.011	1148.17	651.954	853.734	697.225	895.135
BCS1L	1753	ENSG00000074582	279.493	-0.435123	0.11102	-3.91931	8.88029e-05	0.000940662	243.365	224.485	193.956	230.723	273.326	244.467	265.587	336.533	344.911	326.902	398.276	225.492
UBXN7	1754	ENSG00000163960	537.252	0.419677	0.107122	3.91774	8.93849e-05	0.000946054	564.496	605.55	618.772	563.268	618.155	603.621	474.614	430.8	475.916	400.81	464.817	425.929
RNF168	1755	ENSG00000163961	494.335	-0.434488	0.110905	-3.91766	8.94138e-05	0.000946054	463.857	451.366	405.077	419.201	553.572	429.577	747.579	707.003	513.785	498.406	711.69	498.816
ULK3	1756	ENSG00000140474	339.348	-0.415877	0.106188	-3.91643	8.9869e-05	0.000950329	329.366	300.378	281.494	287.05	347.136	315.895	325.836	438.342	439.071	359.118	518.82	396.319
RGS9BP	1757	ENSG00000186326	29.5709	-1.38175	0.35285	-3.91598	9.00378e-05	0.000951572	20.1279	11.1843	12.015	20.5809	24.2188	22.1328	28.2801	53.7322	42.986	37.9016	93.5419	27.3324
PAFAH1B3	1758	ENSG00000079462	7.8837	-1.54735	0.395238	-3.91498	9.04116e-05	0.000954979	8.23414	4.79327	6.86571	5.41604	3.45983	4.02414	11.0661	15.0827	14.3287	12.318	10.6078	34.1655
SEMA4B	1759	ENSG00000185033	315.888	-0.811527	0.207297	-3.91481	9.04764e-05	0.00095512	258.003	215.697	268.621	230.723	334.45	273.642	614.785	460.966	225.165	550.521	452.28	470.344
GALNT1	1760	ENSG00000141429	999.593	-0.427946	0.109326	-3.91439	9.06317e-05	0.000955715	884.713	925.102	998.961	886.064	1073.7	881.287	1507.45	1260.35	901.682	1320.87	1289.34	1322.2
C19orf24	1761	ENSG00000228300	53.6218	-0.692582	0.176933	-3.91438	9.06357e-05	0.000955715	43.0005	57.5193	42.0525	61.7428	57.6638	51.3078	77.463	118.776	64.479	101.387	63.6471	77.4417
NFKBIA	1762	ENSG00000100906	1313.32	0.749427	0.191463	3.91421	9.07024e-05	0.000955876	1685.25	1414.81	1308.78	1264.1	1573.07	1358.15	904.964	766.391	605.898	896.373	1292.23	651.421
IMMT	1763	ENSG00000132305	2925.45	-0.379112	0.096872	-3.91354	9.09537e-05	0.000957541	2781.31	2531.65	1811.69	2535.79	2931.63	2418.51	3332.14	3209.79	3292.52	3249.12	3710.82	2720.71
AMBRA1	1764	ENSG00000110497	485.812	0.414695	0.105972	3.91324	9.10667e-05	0.000957541	503.198	546.433	606.757	508.024	505.135	537.223	414.365	407.234	427.813	374.279	453.244	329.127
M6PR	1765	ENSG00000003056	645.741	-0.482991	0.123418	-3.91346	9.09834e-05	0.000957541	612.986	593.567	394.778	580.599	635.455	576.458	815.206	928.53	615.109	878.37	701.082	801.749
PIK3IP1-AS1	1766	ENSG00000228839	15.4844	1.28389	0.328086	3.91329	9.10473e-05	0.000957541	21.0428	24.7652	26.6046	17.3313	16.1459	19.1147	14.7549	10.3694	8.18781	4.7377	9.6435	4.55539
ARPC5	1767	ENSG00000162704	525.883	-0.485917	0.124227	-3.91153	9.17141e-05	0.000963257	502.283	583.181	522.652	466.863	502.828	524.144	716.84	760.735	599.757	721.078	611.398	938.411
PABPC5	1768	ENSG00000174740	24.1229	1.06842	0.273146	3.91154	9.17091e-05	0.000963257	44.8303	37.5473	23.1718	23.8306	20.759	19.1147	12.2957	9.4267	14.3287	16.1082	13.5009	15.9439
RAF1	1769	ENSG00000132155	2364.76	-0.384871	0.0984063	-3.91104	9.19003e-05	0.000964668	2161.92	2173.75	1763.63	2076.51	2555.66	2184.1	2958.35	3000.52	2376.51	2569.73	3398.37	2555.58
TBCEL	1770	ENSG00000154114	693.628	0.364328	0.0931704	3.91034	9.2167e-05	0.00096692	749.307	834.828	662.541	705.168	816.519	749.496	750.038	584.456	515.832	477.56	646.114	539.814
PDLIM5	1771	ENSG00000163110	21176.8	-0.513787	0.131408	-3.90986	9.23511e-05	0.000967212	17896.5	17792.6	16766.9	23034.4	21309.1	17672	36405.1	21008.3	25568.5	34536.9	19579.2	26342.7
RP11-164P12.4	1772	ENSG00000251603	138.731	-0.782551	0.200142	-3.90998	9.23056e-05	0.000967212	98.8097	102.256	76.381	158.148	148.772	92.5552	223.782	201.731	121.794	194.246	160.082	259.657
FAM65B	1773	ENSG00000111913	197.5	1.15024	0.294169	3.91012	9.22504e-05	0.000967212	304.663	245.256	503.772	134.318	118.787	192.153	157.385	132.917	64.479	126.97	72.3262	122.996
TEX29	1774	ENSG00000153495	9.74829	1.44447	0.369486	3.90941	9.25236e-05	0.000967927	12.8087	11.1843	26.6046	11.9153	14.9926	12.0724	7.37743	5.65602	5.11738	4.7377	4.82175	5.69424
STX10	1775	ENSG00000104915	162.655	-0.479333	0.122609	-3.90944	9.25089e-05	0.000967927	142.725	150.189	140.747	145.15	163.765	134.809	185.665	246.98	159.662	162.029	239.159	227.77
IP6K3	1776	ENSG00000161896	1119.88	1.2565	0.321557	3.90756	9.3232e-05	0.000974789	1601.08	1632.91	996.386	975.97	1066.78	1450.7	841.026	659.869	393.015	360.065	844.77	134.384
MRPS22	1777	ENSG00000175110	555.164	-0.482603	0.123538	-3.90652	9.3633e-05	0.00097843	488.559	470.54	355.301	460.363	554.725	462.776	726.676	673.067	621.25	676.544	755.086	444.151
ASAH1	1778	ENSG00000104763	11172.8	-0.515344	0.131957	-3.9054	9.40701e-05	0.000982445	9987.1	9243.83	7800.31	10217.9	10017.3	9235.4	13981.5	12730.8	13826.1	12386.3	14833.6	13000
S100A4	1779	ENSG00000196154	304.66	-1.22235	0.31302	-3.90503	9.42136e-05	0.000983391	260.748	215.697	266.046	220.974	198.363	253.521	193.043	544.863	362.311	551.469	701.082	949.8
ATAD3A	1780	ENSG00000197785	164.67	-0.615605	0.15768	-3.90415	9.4558e-05	0.000985902	163.768	142.999	109.851	177.646	146.466	144.869	255.751	327.107	122.817	199.931	273.875	174.244
NFASC	1781	ENSG00000163531	539.036	0.963009	0.246698	3.9036	9.47727e-05	0.000985902	526.985	497.701	678.847	378.04	573.178	609.657	196.731	271.489	422.696	282.367	286.412	214.104
UCHL1	1782	ENSG00000154277	145.65	1.7604	0.450967	3.90361	9.47678e-05	0.000985902	309.238	337.926	323.547	179.812	115.328	183.098	87.2995	43.3628	45.033	128.866	54.0036	69.4698
TMEM63B	1783	ENSG00000137216	365.584	-0.523651	0.134135	-3.9039	9.46561e-05	0.000985902	300.089	258.837	271.196	368.291	405.953	392.354	486.91	495.845	325.465	440.606	604.647	510.204
MAGEH1	1784	ENSG00000187601	137.95	-0.618655	0.158482	-3.90364	9.47576e-05	0.000985902	123.512	110.245	88.396	118.07	125.707	131.791	150.008	187.591	119.747	191.403	197.692	222.075
BNIP3L	1785	ENSG00000104765	1259.13	0.43108	0.11043	3.90365	9.47533e-05	0.000985902	1397.97	1586.57	1298.48	1135.2	1518.86	1512.07	950.458	1065.22	1173.93	928.59	984.601	1165.04
RP11-94B19.1	1786	ENSG00000264260	3.62806	3.88649	0.995717	3.90321	9.49257e-05	0.00098694	9.14905	6.39103	7.72393	17.3313	3.45983	2.01207	2.45914	0.94267	0	0	0	0
MRPS31	1787	ENSG00000102738	346.902	-0.36311	0.0930662	-3.90163	9.55464e-05	0.000992498	300.089	274.814	282.352	301.132	319.457	306.841	368.871	409.119	336.724	469.033	412.742	290.406
EVA1C	1788	ENSG00000166979	427.125	0.737853	0.189117	3.90158	9.55672e-05	0.000992498	567.241	544.835	579.294	433.283	388.654	515.09	420.513	196.075	303.972	298.475	309.556	290.406
SLC39A14	1789	ENSG00000104635	3472.1	-0.836916	0.21453	-3.90116	9.57323e-05	0.000993657	2725.5	2549.22	2343.78	3225.79	4186.39	2755.53	7624.57	4838.73	1915.95	6777.76	6510.33	4099.86
BCAS4	1790	ENSG00000124243	49.1618	0.728685	0.186797	3.90094	9.58188e-05	0.000994	60.3837	56.7204	54.0675	64.9925	51.8974	50.3018	40.5758	28.2801	46.0564	32.2164	23.1444	35.3043
RCC1	1791	ENSG00000180198	65.2397	-0.875508	0.224577	-3.89848	9.67978e-05	0.0010036	54.8943	47.9327	58.3586	38.9955	68.0432	69.4164	174.599	120.662	52.1973	131.708	72.3262	68.3309
MYH6	1792	ENSG00000197616	69622.6	-0.98958	0.253859	-3.89815	9.69299e-05	0.0010044	48124	45411.5	36211.5	60209	59173.4	51433.6	126543	121231	145906	51514	116192	35412.5
NCDN	1793	ENSG00000020129	387.709	0.453248	0.116284	3.89777	9.70838e-05	0.00100544	455.623	428.998	337.278	412.702	387.5	370.221	238.537	293.17	362.311	274.787	328.843	247.13
SLC2A4	1794	ENSG00000181856	1513.74	-0.709829	0.182133	-3.89731	9.72678e-05	0.00100678	1218.65	811.661	907.132	1150.37	1597.29	1153.92	2591.94	1465.85	2580.18	1034.71	2258.51	1251.59
CASC3	1795	ENSG00000108349	630.591	0.323512	0.0830136	3.8971	9.73531e-05	0.0010071	640.433	720.589	647.952	685.671	719.644	714.285	679.953	592.94	549.607	536.308	457.102	486.288
GON4L	1796	ENSG00000116580	801.799	0.270726	0.0694842	3.89622	9.77057e-05	0.00100934	865.5	870.778	752.654	836.236	735.79	831.991	702.085	674.009	790.124	640.537	622.97	629.783
APBB2	1797	ENSG00000163697	800.609	0.714371	0.183353	3.89615	9.77322e-05	0.00100934	893.862	1071.3	1191.2	766.911	674.666	830.985	543.47	499.615	714.386	521.147	495.676	536.398
PTGDR2	1798	ENSG00000183134	139.19	1.3627	0.349743	3.89629	9.76763e-05	0.00100934	146.385	88.6755	188.807	96.4055	64.5834	118.712	23.3618	20.7387	76.7607	40.7442	81.9697	29.6101
TAPT1-AS1	1799	ENSG00000263327	140.564	0.739654	0.18996	3.89373	9.87146e-05	0.00101779	133.576	202.915	272.054	154.899	134.933	129.779	63.9377	86.7257	125.888	137.393	121.508	79.7194
BBS10	1800	ENSG00000179941	312.937	0.567845	0.145836	3.89373	9.87152e-05	0.00101779	330.281	360.294	277.203	322.796	426.712	286.72	175.829	193.247	280.432	237.833	240.123	222.075
NAA30	1801	ENSG00000139977	747.705	-0.359751	0.0923882	-3.8939	9.86443e-05	0.00101779	647.753	683.041	499.481	675.922	776.154	665.995	916.03	846.518	775.795	863.21	908.417	750.501
SCAND1	1802	ENSG00000171222	205.237	-0.47238	0.121374	-3.89195	9.94419e-05	0.00102471	188.47	174.156	145.896	201.477	176.451	175.05	255.751	261.12	255.869	211.302	278.697	207.27
ANAPC7	1803	ENSG00000196510	322.295	-0.376358	0.0967107	-3.89159	9.959e-05	0.00102567	308.323	266.825	248.882	294.633	345.983	305.835	365.183	410.062	318.301	429.236	431.064	334.822
TPD52L1	1804	ENSG00000111907	97.0411	1.16481	0.299484	3.88939	0.000100495	0.00103442	111.618	133.413	180.225	181.979	77.2694	102.616	56.5603	56.5602	91.0894	34.1115	75.2193	37.582
RP11-15I11.3	1805	ENSG00000226251	9.12009	-1.67354	0.430307	-3.88919	0.000100581	0.00103473	11.8938	6.39103	0.858214	2.16642	2.30655	6.03621	12.2957	16.0254	22.5165	10.4229	13.5009	21.6381
CD96	1806	ENSG00000153283	26.8815	2.10477	0.54127	3.88857	0.000100837	0.00103679	21.0428	19.1731	207.688	12.9985	58.817	16.0966	7.37743	16.9681	5.11738	14.2131	10.6078	23.9158
HIST1H2BJ	1807	ENSG00000124635	46.0508	-0.876152	0.225324	-3.8884	0.000100906	0.00103692	35.6813	43.9383	43.7689	22.7474	55.3572	39.2354	41.8054	114.063	64.479	61.5901	58.8253	100.219
CUL2	1808	ENSG00000108094	578.971	-0.304436	0.0783137	-3.8874	0.000101326	0.00104066	486.729	547.232	459.144	536.188	595.09	482.897	564.373	667.411	645.813	686.967	658.651	604.729
NEFL	1809	ENSG00000277586	1.97607	3.87523	0.996998	3.8869	0.000101533	0.00104222	6.40433	3.19551	7.72393	3.24962	9.2262	3.01811	0	0	0	1.89508	0	0
EPHX2	1810	ENSG00000120915	564.612	0.525434	0.135232	3.88542	0.000102154	0.00104801	672.455	439.383	440.264	583.849	548.959	594.567	464.778	263.005	415.531	376.174	402.134	357.598
KLHL8	1811	ENSG00000145332	346.648	-0.390812	0.100619	-3.88406	0.000102726	0.0010533	267.152	321.948	344.144	306.548	355.209	310.865	446.334	413.832	321.372	543.888	351.023	421.374
CTD-3195I5.1	1812	ENSG00000262758	74.6615	0.564997	0.145484	3.88356	0.000102938	0.00105488	66.788	83.0834	78.9557	90.9895	68.0432	80.4828	56.5603	49.9615	64.479	35.059	51.1105	61.4978
LINC01476	1813	ENSG00000265313	17.5731	1.50367	0.387227	3.88318	0.000103101	0.00105597	21.0428	17.5753	24.03	33.5794	14.9926	22.1328	11.0661	3.77068	13.3052	5.68524	5.7861	7.97194
CXorf23	1814	ENSG00000173681	233.748	0.358516	0.0923486	3.8822	0.000103517	0.00105907	236.045	242.859	232.576	289.216	260.64	267.605	201.65	192.305	224.141	187.613	189.977	194.743
ZNF365	1815	ENSG00000138311	37.0472	1.5644	0.402954	3.88232	0.000103463	0.00105907	51.2347	71.1002	70.3735	47.6611	16.1459	27.163	15.9844	26.3948	8.18781	20.8459	7.7148	17.0827
DNAJC27-AS1	1816	ENSG00000224165	44.2725	0.964854	0.248626	3.88075	0.000104135	0.00106357	66.788	41.5417	58.3586	44.4115	29.9852	50.3018	22.1323	18.8534	31.7278	37.9016	18.3226	20.4993
VEGFA	1817	ENSG00000112715	1829.61	-0.528296	0.136141	-3.8805	0.000104244	0.00106357	1730.08	1263.83	1265.01	1406	1433.52	1438.63	1726.32	1839.15	3009.02	1610.82	2258.51	1866.57
MAGI2	1818	ENSG00000187391	773.328	0.79725	0.205447	3.88057	0.000104213	0.00106357	912.16	1043.34	1168.03	954.306	583.557	774.647	371.33	500.558	872.002	447.239	497.604	439.596
PAAF1	1819	ENSG00000175575	147.328	0.678797	0.17491	3.88083	0.0001041	0.00106357	158.279	180.547	163.061	155.982	168.378	152.917	102.054	129.146	96.2068	77.6983	95.4706	111.607
ZNF71	1820	ENSG00000197951	154.194	-0.418241	0.107771	-3.88083	0.000104101	0.00106357	132.661	152.586	145.038	151.649	131.473	146.881	222.552	227.184	144.31	162.977	199.62	195.882
C19orf54	1821	ENSG00000188493	37.6134	1.13469	0.292555	3.87854	0.000105084	0.00107155	53.9794	32.754	39.4778	60.6596	41.5179	41.2474	23.3618	16.0254	39.9156	13.2656	14.4652	15.9439
OSMR	1822	ENSG00000145623	534.402	-0.939554	0.242325	-3.87725	0.000105646	0.0010767	457.452	386.657	518.361	378.04	286.012	867.202	1251.7	810.696	701.081	1119.99	602.719	1065.96
C9orf85	1823	ENSG00000155621	154.954	0.50798	0.131034	3.87672	0.000105875	0.00107844	143.64	178.949	204.255	170.064	148.772	145.875	119.268	107.464	119.747	128.866	120.544	102.496
CLGN	1824	ENSG00000153132	1535.49	-0.73052	0.188457	-3.87632	0.000106049	0.00107962	956.075	873.174	1272.73	1280.35	2033.22	1315.89	1904.61	1685.49	2222.99	2059.95	3151.49	1797.1
IL1R2	1825	ENSG00000115590	79.9988	2.96029	0.763925	3.8751	0.000106579	0.00108442	621.22	60.7148	104.702	15.1649	27.6786	21.1267	54.1011	9.4267	6.14086	8.52787	13.5009	18.2216
FARP2	1826	ENSG00000006607	381.143	0.384363	0.0991941	3.87486	0.000106686	0.00108491	402.558	435.389	471.159	419.201	396.727	437.625	371.33	375.183	223.118	372.383	308.592	314.322
PWWP2B	1827	ENSG00000171813	178.078	-0.537961	0.138884	-3.87346	0.000107299	0.00109055	140.895	146.195	145.896	177.646	178.758	169.014	280.342	234.725	128.958	252.046	272.911	219.798
ZSWIM5	1828	ENSG00000162415	88.4837	0.849614	0.219385	3.8727	0.000107636	0.00109278	89.6607	126.223	114.142	114.82	86.4956	103.622	56.5603	37.7068	80.8546	57.8	58.8253	61.4978
RP11-60A24.3	1829	ENSG00000265542	72.4195	1.34988	0.348561	3.87272	0.000107626	0.00109278	77.7669	95.0666	115.859	87.7398	87.6489	82.4949	47.9533	26.3948	38.8921	23.6885	61.7184	15.9439
INF2	1830	ENSG00000203485	427.489	0.459259	0.118646	3.87083	0.000108464	0.00110058	485.814	391.451	562.988	418.118	479.762	447.686	307.393	359.157	400.179	307.003	331.736	320.016
PHKG1	1831	ENSG00000164776	207.877	-0.890965	0.230237	-3.86977	0.000108936	0.00110477	129.002	114.24	151.046	158.148	177.604	214.286	206.568	295.056	259.963	313.636	380.918	291.545
GALE	1832	ENSG00000117308	49.7541	-0.878405	0.227055	-3.8687	0.000109418	0.00110845	59.4688	43.1394	28.3211	43.3283	41.5179	33.1992	49.1828	96.1524	49.1269	67.2754	69.4332	126.412
FAM193A	1833	ENSG00000125386	379.788	0.541765	0.140036	3.86877	0.000109387	0.00110845	399.813	407.428	484.891	408.369	334.45	507.042	341.821	268.661	311.137	273.839	264.232	289.268
DNAH3	1834	ENSG00000158486	63.122	-1.0265	0.265429	-3.86732	0.000110036	0.0011141	30.1919	35.1507	44.6271	56.3268	51.8974	62.3742	57.7898	80.127	151.474	38.8492	158.153	81.9971
LINC01278	1835	ENSG00000235437	237.586	0.87202	0.225546	3.86627	0.000110513	0.00111776	260.748	278.809	411.943	334.711	176.451	264.587	170.91	118.776	216.977	138.341	175.512	124.135
ADAM1A	1836	ENSG00000229186	27.2629	0.875155	0.226357	3.86626	0.000110518	0.00111776	29.277	39.9439	28.3211	29.2466	25.3721	36.2173	19.6731	12.2547	25.5869	14.2131	17.3583	14.805
RAPGEF3	1837	ENSG00000079337	263.061	0.889192	0.229997	3.86611	0.000110587	0.00111785	261.663	293.188	348.435	167.897	336.756	330.986	152.467	127.26	184.226	175.295	169.726	129.829
TCP11L1	1838	ENSG00000176148	174.667	0.573924	0.148461	3.86583	0.000110711	0.00111849	183.896	210.105	221.419	155.982	193.75	234.406	154.926	123.49	145.334	137.393	114.758	132.106
MORF4L2	1839	ENSG00000123562	1693.65	-0.484228	0.125275	-3.8653	0.000110951	0.00112031	1524.23	1493.1	1209.22	1607.48	1661.87	1538.23	2975.56	2029.57	1637.56	2348.95	1618.18	2028.29
TXNDC15	1840	ENSG00000113621	827.097	-0.452883	0.117178	-3.86491	0.00011113	0.0011215	755.711	675.851	595.601	804.823	785.38	809.858	920.949	986.033	794.218	1270.65	976.886	1105.82
ADCY2	1841	ENSG00000078295	30.2828	1.57579	0.407854	3.86363	0.000111716	0.00112681	36.5962	99.061	50.6346	32.4962	18.4524	25.1509	19.6731	4.71335	9.21129	17.0557	12.5365	26.1935
ZKSCAN3	1842	ENSG00000189298	95.1399	0.570757	0.147753	3.86291	0.000112046	0.0011283	106.129	96.6643	89.2543	102.905	115.328	118.712	72.5447	59.3882	71.6433	74.8557	81.0054	62.6367
RP11-513I15.6	1843	ENSG00000225339	24.2412	1.06871	0.276654	3.863	0.000112001	0.0011283	31.1068	46.335	34.3286	35.7459	23.0655	29.175	9.83657	14.1401	16.3756	17.0557	14.4652	23.9158
SGCA	1844	ENSG00000108823	622.607	-0.44146	0.114279	-3.863	0.000112003	0.0011283	561.751	502.495	369.032	670.506	495.908	562.374	752.497	698.519	660.142	658.541	797.517	723.169
OXSM	1845	ENSG00000151093	144.514	-0.541621	0.140247	-3.86191	0.000112503	0.00113168	117.108	103.854	77.2393	119.153	146.466	110.664	141.401	144.229	189.343	165.82	176.476	158.3
DTX3L	1846	ENSG00000163840	438.09	-0.623573	0.161463	-3.86201	0.000112457	0.00113168	337.6	310.764	466.868	423.534	359.822	526.156	493.058	509.042	524.02	924.8	597.897	684.448
SYTL4	1847	ENSG00000102362	222.326	0.746724	0.193408	3.86088	0.000112978	0.00113583	271.727	337.926	244.591	256.72	265.253	307.847	216.404	154.598	142.263	170.557	162.975	158.3
TPT1P9	1848	ENSG00000234782	79.6169	-0.627079	0.162528	-3.85829	0.000114185	0.00114735	52.1496	56.7204	61.7914	90.9895	53.0507	66.3983	88.5291	109.35	114.629	91.9114	84.8628	96.8021
RPL8	1849	ENSG00000161016	4058.74	-0.40268	0.104374	-3.85804	0.000114298	0.00114786	3666.94	3050.12	2584.08	3808.56	3937.28	3728.37	4497.77	5847.38	4378.43	4603.15	4185.28	3942.69
RARS	1850	ENSG00000113643	703.477	-0.336129	0.0871342	-3.8576	0.000114505	0.00114932	666.966	695.823	603.324	680.255	710.418	636.82	870.536	952.097	724.621	921.957	838.02	730.002
AHSA2	1851	ENSG00000173209	264.267	0.725806	0.188196	3.85666	0.000114948	0.00115231	340.345	335.529	409.368	272.968	208.743	325.955	141.401	237.553	204.695	164.872	180.333	216.381
FCHO2	1852	ENSG00000157107	628.288	0.557341	0.144509	3.85678	0.00011489	0.00115231	554.432	707.008	1278.74	560.018	626.228	791.75	522.568	401.578	542.442	555.259	499.533	552.342
HRSP12	1853	ENSG00000132541	265.475	-0.599516	0.155453	-3.85657	0.000114989	0.00115231	240.62	196.524	134.74	216.642	243.341	204.225	333.214	275.26	429.86	256.784	335.594	239.158
RALGDS	1854	ENSG00000160271	505.065	-0.36996	0.0959593	-3.85538	0.000115549	0.0011573	406.218	446.573	486.607	461.447	494.755	479.879	543.47	527.895	599.757	648.118	632.613	632.061
GCLM	1855	ENSG00000023909	207.581	-0.63336	0.164306	-3.85477	0.000115838	0.00115957	142.725	148.591	175.934	155.982	227.195	194.165	376.249	239.438	250.752	268.154	241.087	243.714
DYNC2LI1	1856	ENSG00000138036	175.198	0.447688	0.11616	3.85406	0.000116173	0.00116229	197.619	213.301	177.65	209.059	163.765	173.038	125.416	150.827	137.146	134.551	141.759	142.356
MARCH9	1857	ENSG00000139266	86.5529	-0.497018	0.128964	-3.85392	0.000116244	0.00116238	72.2775	83.0834	59.2168	88.823	108.408	82.4949	135.253	130.088	92.1129	121.285	118.615	94.5244
PTPN21	1858	ENSG00000070778	498.559	0.520634	0.135098	3.85374	0.000116327	0.00116258	547.113	523.266	475.451	630.427	484.376	447.686	391.004	310.139	457.494	306.056	384.776	317.739
CDK16	1859	ENSG00000102225	1144.27	-0.458658	0.119041	-3.85295	0.000116701	0.00116569	1121.67	901.934	834.184	1147.12	1150.97	988.933	1624.26	1518.64	1359.18	1085.88	1408.91	1445.2
CDK2AP1	1860	ENSG00000111328	235.774	-0.446073	0.115782	-3.85269	0.00011683	0.00116635	234.216	235.669	212.837	216.642	236.421	215.292	306.163	348.788	226.188	292.79	308.592	358.737
EFTUD1	1861	ENSG00000140598	309.937	-0.35497	0.0921433	-3.85236	0.000116984	0.00116726	250.684	255.641	332.987	288.133	327.53	322.937	334.443	411.004	328.536	451.977	404.063	334.822
STAB2	1862	ENSG00000136011	6.28141	2.20225	0.571907	3.85071	0.000117776	0.0011739	2.74471	14.3798	17.1643	8.66566	16.1459	12.0724	2.45914	0	3.07043	1.89508	5.7861	2.2777
RNASE2	1863	ENSG00000169385	2.28434	-4.60873	1.19683	-3.85079	0.00011774	0.0011739	0	0	0.858214	0	0	1.00604	2.45914	10.3694	9.21129	7.58033	4.82175	15.9439
COPS4	1864	ENSG00000138663	724.591	-0.374056	0.0971677	-3.84959	0.000118314	0.00117863	655.987	628.718	441.122	707.335	739.249	621.73	768.482	798.442	772.725	975.967	825.483	766.445
ALDOA	1865	ENSG00000149925	21644.9	-0.508795	0.132199	-3.8487	0.000118744	0.00118102	18165.4	16138.9	13835.3	19494.5	22558.1	18445.7	28990.8	23954.2	27653.3	21575.5	28889	23509.3
DSTN	1866	ENSG00000125868	4952.73	-0.523187	0.135937	-3.84874	0.000118729	0.00118102	3956.05	3976.82	2840.69	4572.22	4934.86	4193.16	5836.77	5730.49	6459.16	5106.3	6375.32	5658.94
DENND6B	1867	ENSG00000205593	18.7446	0.975952	0.253562	3.84896	0.000118621	0.00118102	31.1068	19.1731	26.6046	19.4977	21.9122	29.175	7.37743	13.1974	13.3052	14.2131	10.6078	15.9439
MRPL1	1868	ENSG00000169288	366.741	-0.38868	0.101029	-3.84722	0.000119465	0.00118755	290.025	263.63	286.643	346.626	299.852	289.738	448.793	329.935	453.4	392.282	431.064	266.491
NUDT8	1869	ENSG00000167799	186.477	-1.55031	0.403071	-3.84625	0.000119939	0.00119162	111.618	75.0946	49.7764	155.982	242.188	77.4647	136.482	118.776	573.147	252.046	606.576	394.042
PDGFRL	1870	ENSG00000104213	146.539	0.917454	0.238581	3.84546	0.000120328	0.00119485	196.705	207.708	169.068	148.399	136.086	229.376	54.1011	133.859	134.075	75.8033	91.6132	85.4136
EFCAB10	1871	ENSG00000185055	169.225	-0.479171	0.124616	-3.8452	0.000120455	0.00119547	139.066	137.407	119.292	157.065	146.466	164.99	236.078	205.502	190.367	200.879	188.048	182.216
TRANK1	1872	ENSG00000168016	266.122	0.67067	0.174491	3.84359	0.000121249	0.00120271	300.089	381.065	466.868	296.799	287.166	303.823	115.58	190.419	245.634	238.78	234.337	253.963
PRRG4	1873	ENSG00000135378	54.1717	1.63064	0.424264	3.84344	0.000121321	0.00120278	81.4265	121.43	54.9257	23.8306	81.8825	56.338	19.6731	32.9935	11.2582	33.1639	28.9305	9.11079
NEDD9	1874	ENSG00000111859	59.9225	1.59558	0.415247	3.84247	0.0001218	0.00120689	202.194	55.9215	175.076	19.4977	62.2769	42.2535	33.1984	32.0508	20.4695	36.9541	27.9661	34.1655
TTYH3	1875	ENSG00000136295	170.179	-1.04078	0.270872	-3.84232	0.000121875	0.00120699	136.321	95.0666	300.375	137.567	109.561	177.062	250.832	308.253	294.761	401.757	355.845	356.46
COL25A1	1876	ENSG00000188517	128.406	2.18105	0.567731	3.8417	0.000122185	0.00120941	182.981	81.4856	349.293	76.9078	138.393	282.696	78.6925	21.6814	26.6104	74.8557	23.1444	20.4993
HS3ST3A1	1877	ENSG00000153976	27.9368	2.3965	0.624133	3.83972	0.000123175	0.00121856	18.2981	47.1338	36.9032	173.313	42.6712	62.3742	31.9688	8.48403	4.0939	7.58033	11.5722	9.11079
SLC4A2	1878	ENSG00000164889	412.527	-0.585292	0.152476	-3.83858	0.000123747	0.00122349	377.856	393.847	339.853	382.372	347.136	397.384	559.455	793.728	318.301	417.865	632.613	636.616
RPUSD1	1879	ENSG00000007376	92.4249	-0.562434	0.146526	-3.83847	0.000123805	0.00122349	88.7458	82.2845	75.5228	70.4085	85.3424	73.4406	134.023	162.139	86.9955	97.5967	102.221	120.718
APOO	1880	ENSG00000184831	332.218	-0.469357	0.122285	-3.83822	0.000123932	0.00122409	289.11	247.652	212.837	334.711	317.151	246.479	408.218	330.877	385.851	363.856	464.817	322.294
SPP1	1881	ENSG00000118785	240.847	-3.14801	0.820418	-3.83708	0.000124505	0.0012291	101.554	88.6755	86.6796	129.985	16.1459	122.736	240.996	784.302	50.1503	785.511	126.33	2851.68
HIBADH	1882	ENSG00000106049	1273.93	-0.439193	0.114485	-3.83626	0.00012492	0.00123189	926.798	924.303	925.155	901.229	1254.76	1147.89	1406.63	955.868	1748.1	1419.42	1595.03	1113.79
SDSL	1883	ENSG00000139410	88.5608	0.782329	0.20393	3.83626	0.00012492	0.00123189	130.831	79.089	83.2468	112.654	72.6563	81.4889	78.6925	53.7322	33.7747	64.4328	39.5383	56.9424
CDR1	1884	ENSG00000184258	92.4082	1.90945	0.49778	3.83592	0.000125094	0.00123295	83.2563	99.061	193.098	35.7459	235.268	69.4164	54.1011	29.2228	20.4695	39.7967	28.9305	18.2216
ELF3	1885	ENSG00000163435	12.6209	-6.09747	1.58977	-3.83544	0.00012534	0.00123471	0	0.798879	3.43286	0	1.15328	0	148.778	5.65602	0	88.1213	0.96435	130.968
LIF	1886	ENSG00000128342	10.4885	-2.43957	0.636322	-3.83386	0.000126149	0.00124203	12.8087	7.18991	2.57464	6.49925	2.30655	6.03621	62.7081	3.77068	5.11738	71.0655	10.6078	51.2482
RPL29	1887	ENSG00000162244	598.71	-0.414278	0.108063	-3.83368	0.000126243	0.00124229	517.836	518.472	376.756	600.097	533.966	541.247	670.116	878.569	577.241	623.482	647.079	714.058
RP5-921G16.1	1888	ENSG00000242593	6.01861	2.59621	0.677292	3.83322	0.000126478	0.00124371	6.40433	8.78767	9.44035	20.5809	5.76638	13.0785	2.45914	0	0	0.947541	1.9287	5.69424
HSD3B7	1889	ENSG00000099377	31.1416	-1.02438	0.267244	-3.83313	0.00012652	0.00124371	24.7024	26.363	27.4628	31.413	23.0655	27.163	30.7393	42.4202	34.7982	72.0131	50.1462	95.6633
HDAC7	1890	ENSG00000061273	552.45	0.425928	0.111147	3.83211	0.00012705	0.00124759	648.667	596.762	707.168	594.681	514.361	683.098	527.486	499.615	450.33	499.354	396.348	416.819
TMEM208	1891	ENSG00000168701	72.0639	-0.537113	0.14016	-3.83213	0.000127039	0.00124759	65.8731	67.9047	70.3735	51.994	72.6563	75.4526	108.202	123.49	81.8781	81.4885	92.5776	100.219
RAMP1	1892	ENSG00000132329	1190.87	-0.84986	0.221795	-3.83173	0.000127247	0.00124887	786.818	819.65	1084.78	1377.84	1176.34	1444.67	2376.76	2108.75	839.25	2633.22	1515.96	2581.77
TSPAN5	1893	ENSG00000168785	120.788	1.33551	0.348616	3.83089	0.000127679	0.00125244	143.64	144.597	281.494	183.062	169.531	78.4708	67.6264	78.2416	54.2442	78.6459	74.2549	43.2762
FOXP2	1894	ENSG00000128573	379.935	1.06922	0.279203	3.82957	0.000128369	0.00125855	482.155	734.968	704.594	238.306	370.201	384.305	129.105	238.496	352.076	270.049	243.016	156.022
ADAMTSL4-AS1	1895	ENSG00000203804	94.1858	0.923627	0.241221	3.82896	0.000128683	0.00126096	156.449	103.055	150.187	83.407	78.4227	137.827	54.1011	50.9042	95.1833	58.7475	67.5045	47.8316
CALU	1896	ENSG00000128595	5350.92	-0.717356	0.187371	-3.82853	0.000128913	0.00126254	4471.14	5507.47	4146.89	5996.64	4465.48	4368.21	6777.39	13854.4	4405.04	6921.78	5734.99	9913.68
FLOT1	1897	ENSG00000137312	1634.33	-0.400568	0.10468	-3.82658	0.000129938	0.00127192	1489.46	1580.98	1226.39	1794.88	1577.68	1548.29	2188.64	1937.19	1689.76	2206.82	1762.83	2381.33
HADHB	1898	ENSG00000138029	10687	-0.664535	0.173695	-3.82587	0.000130308	0.00127487	6958.77	7664.44	4915.85	8468.52	10244.5	10589.5	14393.4	13385	12801.6	13534.7	15228	8068.74
KLHL29	1899	ENSG00000119771	188.72	1.35348	0.353828	3.82526	0.000130635	0.00127739	219.577	307.568	253.173	152.732	117.634	265.593	131.564	63.1589	63.4555	88.1213	86.7915	83.136
CTH	1900	ENSG00000116761	36.3143	1.23982	0.324217	3.82405	0.000131279	0.00128234	47.575	49.5305	41.1943	27.0802	46.131	28.169	6.14785	16.0254	22.5165	15.1607	25.0731	15.9439
MGEA5	1901	ENSG00000198408	2868.44	0.473626	0.123853	3.8241	0.00013125	0.00128234	2591.93	2941.47	2678.49	3286.45	3090.78	2857.14	2258.72	1617.62	2500.35	2750.71	2068.53	1365.48
CAV3	1902	ENSG00000182533	176.403	-0.750099	0.196204	-3.82306	0.000131807	0.00128682	99.7246	123.826	104.702	188.478	169.531	157.948	199.19	238.496	179.108	217.934	338.487	241.436
LMO2	1903	ENSG00000135363	81.3926	-0.886601	0.231951	-3.82237	0.000132177	0.00128975	82.3414	62.3125	81.5303	40.0787	81.8825	79.4768	73.7743	137.63	102.348	155.397	132.116	189.049
CCDC167	1904	ENSG00000198937	88.6331	-0.606519	0.158715	-3.82143	0.000132682	0.001294	82.3414	75.8935	80.6721	69.3253	53.0507	83.5009	106.973	129.146	105.418	118.443	76.1836	144.634
SLC50A1	1905	ENSG00000169241	64.3765	-0.657286	0.172013	-3.82114	0.000132837	0.00129483	57.639	54.3238	54.0675	57.41	64.5834	65.3923	109.432	93.3244	60.3851	107.072	55.9323	132.106
CLMN	1906	ENSG00000165959	522.567	0.975093	0.255197	3.82094	0.000132943	0.00129518	658.731	708.605	905.416	287.05	610.083	523.138	510.272	297.884	243.587	347.747	274.84	206.132
DDX39A	1907	ENSG00000123136	188.949	-0.578422	0.151392	-3.82069	0.000133077	0.00129581	142.725	175.753	195.673	180.896	193.75	170.02	250.832	363.871	160.686	294.685	275.804	232.325
IFI16	1908	ENSG00000163565	618.435	-0.630061	0.164942	-3.8199	0.000133508	0.00129932	574.56	517.673	902.841	502.608	544.346	695.17	799.221	782.416	858.696	1625.03	822.59	896.274
LDLR	1909	ENSG00000130164	191.056	-1.29954	0.340255	-3.81931	0.000133827	0.00130174	159.193	127.022	145.038	100.738	166.072	148.893	679.953	201.731	120.77	421.656	262.303	399.736
KCTD3	1910	ENSG00000136636	650.832	0.421169	0.11033	3.81734	0.000134897	0.00131147	696.242	822.845	744.072	596.848	750.782	721.327	638.147	613.678	509.691	456.715	508.212	512.482
HIPK2	1911	ENSG00000064393	4413.88	0.695036	0.182098	3.81683	0.000135176	0.00131335	4850.82	4178.14	5024.84	6852.37	5040.97	4658.95	4454.74	3965.81	2911.79	2625.64	2628.82	2318.7
SEC11B	1912	ENSG00000226098	44.8356	-0.670188	0.175592	-3.81673	0.000135232	0.00131335	32.9366	43.1394	36.9032	34.6626	44.9777	29.175	60.249	70.7003	54.2442	62.5377	49.1818	55.8036
RND3	1913	ENSG00000115963	799.057	0.800743	0.209908	3.81473	0.000136335	0.00132314	1049.4	995.403	1074.48	1342.09	848.811	934.607	708.233	617.449	599.757	668.016	524.606	466.928
PNISR	1914	ENSG00000132424	1315.53	0.397227	0.104133	3.8146	0.000136403	0.00132314	1330.27	1441.98	1496.73	1352.93	1109.45	1350.1	888.98	989.804	1078.74	853.734	1252.69	1073.93
RP11-274B21.2	1915	ENSG00000243302	14.5971	1.18675	0.311114	3.81451	0.000136454	0.00132314	17.3832	15.1787	21.4554	18.4145	14.9926	20.1207	7.37743	3.77068	8.18781	4.7377	18.3226	4.55539
TMEM59L	1916	ENSG00000105696	13.0589	1.87227	0.490894	3.814	0.000136737	0.0013252	25.6173	19.1731	12.8732	15.1649	23.0655	28.169	3.68871	5.65602	15.3521	3.79016	2.89305	2.2777
PSMD1	1917	ENSG00000173692	2027.91	-0.29597	0.0776077	-3.81366	0.000136921	0.00132628	1946.92	1918.11	1622.88	1945.44	1902.9	1670.02	2353.4	2331.22	1959.96	2462.66	2398.34	2003.23
SPTY2D1-AS1	1918	ENSG00000247595	31.5114	-0.903984	0.237052	-3.81344	0.000137047	0.00132682	31.1068	19.972	14.5896	23.8306	23.0655	23.1388	36.8871	37.7068	51.1738	44.5344	43.3957	38.7209
KCNA7	1919	ENSG00000104848	9.9839	-2.67224	0.700859	-3.8128	0.000137399	0.00132953	2.74471	1.59776	2.57464	11.9153	3.45983	0	38.1167	5.65602	27.6339	27.4787	20.2513	20.4993
SPATA18	1920	ENSG00000163071	58.6129	1.01215	0.265481	3.81252	0.000137556	0.00133036	90.5756	97.4632	62.6496	63.9093	104.948	52.3138	15.9844	28.2801	48.1034	53.0623	37.6096	50.1093
RP11-46A10.5	1921	ENSG00000243155	40.8213	0.91194	0.239233	3.81193	0.000137885	0.00133215	51.2347	63.9103	85.8214	57.41	34.5983	50.3018	56.5603	22.6241	34.7982	23.6885	25.0731	22.777
GUCA1B	1922	ENSG00000112599	34.4947	0.958039	0.251319	3.81204	0.000137826	0.00133215	53.0645	35.1507	34.3286	32.4962	28.8319	58.35	25.821	25.4521	23.54	11.3705	24.1087	14.805
CYP46A1	1923	ENSG00000036530	55.437	0.770657	0.20221	3.81118	0.000138304	0.0013355	55.8092	46.335	53.2093	70.4085	71.5031	57.344	35.6576	32.9935	46.0564	23.6885	25.0731	44.4151
KLHL36	1924	ENSG00000135686	1783.64	0.834435	0.218978	3.81059	0.000138634	0.00133799	2322.03	2325.54	1567.96	1417.92	2251.19	1742.45	1292.28	975.664	934.434	1022.4	1287.41	1009.02
NPHP4	1925	ENSG00000131697	130.232	0.791982	0.207865	3.81008	0.000138922	0.00134007	134.491	124.625	193.956	163.564	125.707	202.213	102.054	79.1843	80.8546	115.6	84.8628	83.136
CTSB	1926	ENSG00000164733	6851.97	-0.954462	0.250528	-3.8098	0.000139079	0.00134089	4362.27	3684.43	6130.22	8570.34	4157.56	7013.07	6604.03	6699.56	10439.5	16215.3	9597.21	16170.5
BTF3	1927	ENSG00000145741	1226.59	-0.424919	0.111544	-3.80944	0.000139284	0.00134218	1154.61	1028.96	774.109	1124.37	1194.79	1104.63	1737.38	1613.85	1299.81	1340.77	1225.69	1347.26
ZNF219	1928	ENSG00000165804	389.516	-0.483167	0.12684	-3.80927	0.000139378	0.00134238	330.281	351.507	271.196	460.363	399.033	327.967	545.929	509.042	412.461	477.56	511.105	531.842
MRPL57	1929	ENSG00000173141	405.351	-0.432904	0.113693	-3.80765	0.000140296	0.00135052	374.196	354.702	270.337	394.288	385.194	324.949	469.696	497.73	474.893	385.649	545.822	462.373
NDUFAF7	1930	ENSG00000003509	345.821	-0.445895	0.117114	-3.80737	0.000140454	0.00135134	311.068	325.144	263.472	321.713	348.289	318.913	597.571	378.953	367.428	450.082	396.348	383.792
ACAT2	1931	ENSG00000120437	56.9514	-0.801535	0.210566	-3.80657	0.000140905	0.00135427	49.4049	49.5305	54.9257	49.8276	55.3572	40.2414	43.035	104.636	64.479	66.3278	108.972	133.245
LINC00641	1932	ENSG00000258441	180.406	0.626081	0.164468	3.80669	0.000140839	0.00135427	194.875	250.049	186.232	227.474	201.823	194.165	196.731	164.025	110.535	101.387	118.615	124.135
AC004901.1	1933	ENSG00000232072	14.2017	1.93052	0.50745	3.80435	0.000142174	0.00136577	24.7024	19.972	12.015	17.3313	25.3721	26.1569	1.22957	0	15.3521	0	11.5722	4.55539
SLC19A2	1934	ENSG00000117479	1086.81	0.965927	0.253934	3.80385	0.000142462	0.00136782	1190.29	1212.7	1068.48	1350.76	1172.88	1710.26	786.925	652.328	450.33	1029.98	670.223	354.182
TCTEX1D1	1935	ENSG00000152760	53.3811	-1.45033	0.381353	-3.80312	0.000142887	0.0013712	44.8303	31.9551	40.3361	50.9108	14.9926	67.4044	134.023	63.1589	65.5025	210.354	68.4688	143.495
ABHD13	1936	ENSG00000139826	291.384	-0.329499	0.0866508	-3.8026	0.000143183	0.00137333	268.067	266.825	273.77	258.887	252.567	285.714	404.529	328.049	283.503	319.321	378.025	308.628
ZFHX3	1937	ENSG00000140836	732.998	1.05254	0.276864	3.80167	0.000143723	0.0013778	777.669	985.017	1618.59	711.668	689.659	887.323	468.467	427.03	553.701	425.446	434.922	424.791
CTD-2515C13.1	1938	ENSG00000266479	5.73499	-2.09172	0.550328	-3.80087	0.000144191	0.00138157	3.65962	3.19551	5.14928	1.08321	4.6131	2.01207	13.5253	12.2547	16.3756	22.741	11.5722	7.97194
JUN	1939	ENSG00000177606	1598.47	0.56972	0.149937	3.79973	0.000144854	0.0013865	1763.02	1460.35	1593.7	1833.87	2194.68	1561.37	1224.65	1274.49	1277.3	1097.25	1174.58	961.188
RP11-15E18.1	1940	ENSG00000259349	7.00987	1.60816	0.423217	3.79984	0.000144787	0.0013865	7.31924	11.9832	12.015	10.8321	8.07293	9.05432	4.91828	2.82801	3.07043	3.79016	2.89305	2.2777
SUZ12P1	1941	ENSG00000264538	70.1343	0.868474	0.228573	3.79955	0.00014496	0.00138679	86.9159	79.8879	115.859	68.2421	71.5031	82.4949	38.1167	49.9615	64.479	35.059	31.8235	58.0813
TMEM44	1942	ENSG00000145014	88.3321	0.734145	0.193236	3.79921	0.000145158	0.00138797	103.384	140.603	119.292	60.6596	65.7367	118.712	59.0194	49.9615	66.526	72.0131	57.861	62.6367
AC093642.5	1943	ENSG00000220804	46.6248	0.812628	0.213941	3.79837	0.000145651	0.00139197	43.9154	49.5305	81.5303	64.9925	42.6712	55.3319	35.6576	23.5668	40.939	21.7934	37.6096	34.1655
RPL22L1	1944	ENSG00000163584	65.729	-0.88822	0.233857	-3.79814	0.000145788	0.00139256	57.639	63.9103	66.9407	44.4115	64.5834	49.2957	99.5952	183.821	57.3147	148.764	58.8253	93.3856
SMIM20	1945	ENSG00000250317	271.551	-0.622254	0.163868	-3.79728	0.000146292	0.00139665	264.407	216.496	151.904	272.968	252.567	210.261	403.299	249.808	350.029	300.37	441.672	359.876
ATXN7L3	1946	ENSG00000087152	330.673	-0.41631	0.109679	-3.79573	0.000147212	0.0014046	313.812	339.523	293.509	328.212	315.997	334.004	490.599	491.131	264.057	457.662	452.28	413.402
NCOA3	1947	ENSG00000124151	1574.95	0.529725	0.139562	3.79562	0.000147276	0.0014046	1570.89	1684.04	1872.62	1285.77	1860.23	2055.33	1560.33	1169.85	1036.78	1199.59	1137.93	1052.3
UPP2	1948	ENSG00000007001	18.2739	1.40262	0.369616	3.79481	0.000147758	0.0014056	27.4471	13.5809	38.6196	19.4977	13.8393	14.0845	9.83657	13.1974	9.21129	3.79016	7.7148	4.55539
HIST1H4E	1949	ENSG00000276966	565.165	0.441886	0.116442	3.7949	0.000147706	0.0014056	588.284	606.349	562.988	573.017	658.52	699.195	409.447	423.259	473.869	372.383	456.137	580.813
PLEKHA2	1950	ENSG00000169499	1070.33	0.660067	0.173934	3.79492	0.000147691	0.0014056	1223.23	1058.51	1295.9	1387.59	1189.03	1115.69	431.579	792.786	642.743	797.829	918.061	1015.85
COL14A1	1951	ENSG00000187955	1530.74	1.52652	0.402235	3.7951	0.000147583	0.0014056	2886.52	3728.37	1838.29	2137.17	1082.93	2285.71	531.175	664.583	437.024	1058.4	300.877	1854.05
ARSG	1952	ENSG00000141337	74.4468	0.749046	0.197373	3.79508	0.000147598	0.0014056	89.6607	95.8654	95.2618	67.1589	76.1162	72.4345	65.1673	50.9042	28.6573	49.2721	51.1105	52.387
YIPF6	1953	ENSG00000181704	694.909	-0.354862	0.0935186	-3.79456	0.000147907	0.00140629	596.518	597.561	566.421	682.421	747.322	626.76	895.128	846.518	604.874	806.357	907.453	815.416
KIAA1549	1954	ENSG00000122778	108.809	1.09471	0.288512	3.79434	0.000148035	0.00140678	107.044	117.435	120.15	106.154	103.795	168.008	125.416	40.5348	30.7043	50.2197	49.1818	44.4151
FOXP4	1955	ENSG00000137166	149.555	0.655599	0.172832	3.79328	0.000148671	0.00141211	154.619	156.58	151.904	158.148	145.313	179.074	122.957	93.3244	104.395	88.1213	99.328	93.3856
RP11-148L24.1	1956	ENSG00000248174	46.708	1.66485	0.438985	3.79251	0.000149132	0.00141577	37.5111	55.9215	44.6271	141.9	55.3572	28.169	24.5914	20.7387	19.446	17.0557	21.2157	11.3885
WWP1P1	1957	ENSG00000244153	116.993	-0.66327	0.174907	-3.79213	0.000149359	0.0014172	89.6607	91.8711	79.8139	74.7413	119.941	118.712	168.451	134.802	171.944	116.547	194.799	121.857
RNF145	1958	ENSG00000145860	508.071	-0.335182	0.0883964	-3.79181	0.000149551	0.00141784	482.155	446.573	529.518	540.521	480.916	509.054	560.684	672.124	595.663	686.019	612.362	638.894
RNASEH2C	1959	ENSG00000172922	187.277	-0.523944	0.138179	-3.79177	0.00014958	0.00141784	162.853	162.971	127.874	201.477	183.371	187.123	227.471	217.757	236.423	254.888	277.733	256.241
RPL37	1960	ENSG00000145592	1405.28	-0.408045	0.107628	-3.79126	0.000149888	0.00142004	1261.65	1370.08	906.274	1316.1	1353.95	1153.92	1575.08	2024.86	1295.72	1603.24	1503.42	1762.94
F11R	1961	ENSG00000158769	117.554	-0.646178	0.170504	-3.78981	0.000150763	0.00142759	111.618	120.631	94.4035	94.2391	128.014	93.5613	195.502	125.375	119.747	215.092	163.939	186.771
GYPC	1962	ENSG00000136732	1010.58	-0.606951	0.160164	-3.78956	0.000150912	0.00142828	820.67	835.627	841.908	1143.87	935.306	823.943	1817.31	1263.18	1425.7	1180.64	1163.97	1375.73
NRK	1963	ENSG00000123572	357.324	1.29262	0.341144	3.78906	0.000151218	0.00143044	410.792	632.712	753.512	709.501	333.297	362.173	67.6264	213.986	202.648	172.452	257.481	392.903
DPP8	1964	ENSG00000074603	1329.96	-0.32957	0.0869849	-3.78882	0.000151362	0.00143108	1158.27	1088.07	959.483	1268.44	1277.83	1234.41	1578.77	1512.99	1459.48	1291.5	1477.38	1454.31
ADAM22	1965	ENSG00000008277	144.896	0.820425	0.216644	3.78697	0.000152498	0.00144108	181.151	220.491	243.733	161.398	131.473	113.682	65.1673	98.9804	114.629	98.5442	112.829	105.913
RP11-115N4.1	1966	ENSG00000243144	5.20943	1.9523	0.515595	3.78649	0.00015279	0.00144312	6.40433	7.98879	9.44035	11.9153	9.2262	7.04225	1.22957	1.88534	2.04695	2.84262	2.89305	2.2777
GPRC5B	1967	ENSG00000167191	835.591	-0.616564	0.162844	-3.78622	0.000152959	0.00144397	656.902	547.232	618.772	753.913	709.264	662.977	602.49	1003.94	1441.05	900.164	1120.57	981.688
SLC35F5	1968	ENSG00000115084	1699.73	-0.458693	0.121163	-3.78575	0.000153248	0.00144461	1354.06	1628.91	1355.12	1745.05	1639.96	1512.07	3200.57	2095.56	1631.42	2236.2	1725.22	1805.08
SLC38A3	1969	ENSG00000188338	80.2395	1.12797	0.297953	3.78573	0.00015326	0.00144461	86.9159	98.2621	49.7764	62.8261	93.4153	63.3802	15.9844	23.5668	81.8781	26.5311	37.6096	21.6381
ATP2C1	1970	ENSG00000017260	1970.57	0.326695	0.0862912	3.78596	0.000153118	0.00144461	1892.94	2079.48	1950.72	2132.84	2053.98	1935.61	1498.85	1452.65	1648.82	1762.43	1710.76	1528.33
STX6	1971	ENSG00000135823	142.152	0.46961	0.124065	3.78521	0.000153581	0.0014469	161.023	154.184	236.009	144.067	152.232	145.875	120.498	123.49	131.005	117.495	118.615	108.191
ACTL6A	1972	ENSG00000136518	215.17	-0.347242	0.0917563	-3.7844	0.000154083	0.00145089	200.364	238.865	176.792	212.309	202.976	210.261	254.521	290.342	221.071	306.056	286.412	217.52
FAM110D	1973	ENSG00000197245	75.1757	-1.01707	0.268766	-3.78423	0.000154187	0.00145114	38.426	70.3013	46.3436	56.3268	43.8245	106.64	115.58	122.547	101.324	175.295	94.5063	122.996
RPS2	1974	ENSG00000140988	292.794	-0.467366	0.123517	-3.7838	0.000154451	0.00145289	287.28	276.412	246.307	296.799	239.881	263.581	352.887	533.551	341.841	376.174	270.982	349.627
RP11-65J21.4	1975	ENSG00000263257	13.3709	2.00941	0.531091	3.78355	0.000154608	0.00145363	18.2981	14.3798	16.3061	14.0817	17.2991	13.0785	0	3.77068	3.07043	0.947541	12.5365	2.2777
TPTE2P5	1976	ENSG00000168852	135.273	0.800615	0.211613	3.7834	0.000154703	0.00145378	107.959	131.815	235.151	149.483	117.634	179.074	113.121	78.2416	118.723	75.8033	84.8628	59.2201
RP11-556I14.2	1977	ENSG00000248242	9.23146	1.76745	0.467178	3.78324	0.000154802	0.00145398	19.213	12.7821	12.8732	16.2481	4.6131	7.04225	2.45914	4.71335	3.07043	0.947541	6.75045	3.41655
TMEM175	1978	ENSG00000127419	145.05	0.389443	0.102951	3.7828	0.000155073	0.00145579	150.959	149.39	159.628	145.15	159.152	155.935	120.498	120.662	128.958	94.7541	125.365	112.746
BNIP3P1	1979	ENSG00000197358	219.694	-0.692909	0.183203	-3.78219	0.000155457	0.00145865	173.832	174.156	125.299	173.313	223.735	208.249	255.751	303.54	333.653	253.941	335.594	257.38
FBXO45	1980	ENSG00000174013	214.863	-0.521632	0.137923	-3.78205	0.000155539	0.00145869	156.449	189.334	155.337	219.891	229.502	180.08	363.953	273.374	186.273	286.157	280.626	230.047
HIST1H1C	1981	ENSG00000187837	1257.01	-0.765417	0.202392	-3.78186	0.000155662	0.0014589	741.073	1225.48	805.005	1027.96	1133.67	1398.39	1118.91	1181.17	3029.49	1402.36	2102.28	1926.93
RP11-242D8.1	1982	ENSG00000267002	45.9003	0.726035	0.191983	3.78177	0.000155719	0.0014589	53.0645	39.9439	36.9032	58.4932	54.2039	52.3138	25.821	24.5094	44.0095	35.059	23.1444	23.9158
PTP4A2P1	1983	ENSG00000267185	77.8186	-0.803976	0.212666	-3.78047	0.000156532	0.00146578	67.7029	59.9159	39.4778	72.5749	79.576	100.604	193.043	131.974	58.3381	127.918	96.435	124.135
KIAA1456	1984	ENSG00000250305	390.351	-0.711257	0.188183	-3.7796	0.000157081	0.00147018	233.301	307.568	273.77	395.371	327.53	344.064	517.649	486.418	359.24	599.793	663.473	450.984
DNAJC3	1985	ENSG00000102580	1543.12	-0.42006	0.111148	-3.77929	0.000157277	0.00147127	1463.85	1333.33	1411.76	1565.24	1499.26	1410.46	2321.43	1750.54	1472.78	2519.51	1805.26	1748.13
CD276	1986	ENSG00000103855	364.766	-0.618045	0.163591	-3.77799	0.0001581	0.00147823	311.068	317.954	260.897	357.459	275.633	444.668	531.175	649.5	254.846	491.774	531.357	560.314
CRAT	1987	ENSG00000095321	719.404	-0.519202	0.137465	-3.77698	0.000158739	0.00148346	494.963	612.74	371.607	699.752	727.717	644.869	1016.86	739.996	893.495	732.449	967.243	735.696
C5orf15	1988	ENSG00000113583	650.369	-0.504353	0.133555	-3.77637	0.000159129	0.00148635	464.772	464.947	500.339	612.012	661.98	699.195	691.019	775.818	600.781	721.078	1071.39	961.188
FAM162A	1989	ENSG00000114023	942.699	-0.394641	0.10454	-3.77501	0.000160001	0.00149374	832.563	684.639	568.996	938.058	908.781	756.539	1196.37	993.574	923.175	1012.92	1159.15	872.358
TECRL	1990	ENSG00000205678	18530.9	-0.539112	0.142818	-3.77481	0.00016013	0.0014942	18398.7	16105.4	10828.1	17152.6	18782.2	12847.1	28607.2	15089.3	23010.8	26280	21051.8	22715.5
GNL3	1991	ENSG00000163938	353.258	-0.544569	0.144276	-3.77449	0.000160335	0.00149536	367.792	317.155	279.778	323.879	336.756	321.931	572.98	565.602	319.325	564.734	400.205	416.819
MFHAS1	1992	ENSG00000147324	451.292	-0.597311	0.158267	-3.77407	0.000160606	0.00149714	337.6	332.334	460.861	358.542	544.346	404.426	579.128	644.786	364.358	803.514	627.792	665.088
DCTN3	1993	ENSG00000137100	396.422	-0.342157	0.0906703	-3.77364	0.000160883	0.00149896	366.877	305.971	284.069	412.702	426.712	357.143	422.972	516.583	433.954	442.501	433.957	468.067
MAZ	1994	ENSG00000103495	46.9961	-0.658438	0.174577	-3.77161	0.000162197	0.00151045	31.1068	47.1338	40.3361	38.9955	38.0581	44.2656	55.3307	89.5537	44.0095	70.118	61.7184	56.9424
CTD-2256P15.3	1995	ENSG00000280369	3.57125	-3.48133	0.923124	-3.77124	0.000162436	0.00151192	0	1.59776	0.858214	0	0	1.00604	2.45914	3.77068	4.0939	12.318	8.67915	10.2496
CNTFR	1996	ENSG00000122756	35.3354	1.90292	0.504692	3.77046	0.000162947	0.00151591	30.1919	61.5137	56.6421	10.8321	54.2039	21.1267	13.5253	16.0254	15.3521	6.63278	6.75045	4.55539
ARPC2	1997	ENSG00000163466	1245.31	-0.350797	0.0930431	-3.77026	0.000163077	0.00151603	1290.93	1264.62	1180.9	1242.44	1191.33	1067.4	1530.82	1743.94	1221.01	1572.92	1386.73	1776.6
TTC3	1998	ENSG00000182670	1586.34	0.347592	0.0921949	3.77019	0.000163123	0.00151603	1733.74	1774.31	1803.11	1787.29	1540.78	1477.87	1331.63	1374.41	1168.81	1149.37	1227.62	1704.86
SPSB1	1999	ENSG00000171621	291.604	0.964855	0.255971	3.76939	0.000163647	0.00152014	402.558	361.892	293.509	206.893	282.552	323.943	141.401	143.286	238.47	187.613	120.544	127.551
[truncated: 3,416 more rows]

## Sheet: DEGs. PKP2
name	number	gene	baseMean	log2FoldChange	lfcSE	stat	pvalue	padj	pkp29	pkp210	pkp217	pkp221	pkp223	pkp23	control1	control2	control3	control4	control5	control6
SLCO5A1	1	ENSG00000137571	553.548	-2.52194	0.268612	-9.3888	6.06857e-21	5.30757e-17	282.793	297.133	293.926	178.75	241.201	242.027	1889.85	1277.32	327.512	2319.58	970.136	2036.26
CCL2	2	ENSG00000108691	119.67	-4.72989	0.501138	-9.43829	3.78903e-21	5.30757e-17	14.3047	6.93309	31.7758	40.0648	15.6878	11.3895	409.447	472.278	265.08	796.882	387.669	849.581
PIK3R1	3	ENSG00000145675	7773.07	1.9616	0.213105	9.20485	3.42152e-20	1.99497e-16	9448.8	10208.5	7230.12	9837.44	10416.7	16537.5	1923.05	3450.17	3829.85	1716.94	3536.27	1891.63
ARRDC2	4	ENSG00000105643	561.833	2.37244	0.267883	8.85626	8.27403e-19	3.61824e-15	812.066	790.373	682.044	712.947	847.143	764.994	197.961	99.923	166.827	168.662	151.403	105.913
TSC22D3	5	ENSG00000157514	2608.02	2.40689	0.280168	8.59089	8.63013e-18	3.01916e-14	3725.82	3726.04	2736.12	2177.88	4047.46	3620.91	790.614	556.175	395.062	767.508	794.624	473.761
PPP1R14B	6	ENSG00000173457	114.82	-1.61513	0.199991	-8.07599	6.6932e-16	1.95129e-12	55.0181	70.3214	101.002	68.8292	75.4977	56.9474	164.763	320.508	126.911	212.249	223.729	258.519
RRAD	7	ENSG00000166592	1229.36	-2.57945	0.343276	-7.51423	5.72469e-14	1.43052e-10	814.267	804.239	348.399	793.077	535.348	318.906	5480.2	1319.74	1595.6	5692.82	3029.02	4485.92
VASP	8	ENSG00000125753	441.468	-1.01961	0.136873	-7.44933	9.38128e-14	2.05122e-10	331.209	292.18	422.164	346.201	334.347	290.432	887.75	771.104	449.306	638.642	613.326	727.724
IRAK1	9	ENSG00000184216	393.303	-0.946102	0.128628	-7.35532	1.90468e-13	3.33166e-10	309.201	304.066	393.792	343.119	347.093	272.398	640.606	759.792	460.564	639.59	622.006	669.643
DDIT4	10	ENSG00000168209	328.231	2.2548	0.306233	7.36302	1.79802e-13	3.33166e-10	429.141	432.823	341.589	513.651	495.147	486.9	114.35	95.2097	66.526	90.9639	123.437	75.164
BAIAP2	11	ENSG00000175866	334.221	1.75921	0.248804	7.07067	1.54189e-12	2.45189e-09	395.03	490.269	245.127	285.59	433.377	544.797	115.58	116.891	138.169	126.023	113.793	96.8021
RARRES1	12	ENSG00000118849	97.1319	-2.57149	0.372372	-6.90569	4.99609e-12	6.61096e-09	104.534	44.5699	28.3712	18.4914	39.2196	44.6088	207.797	165.91	216.977	731.501	85.8271	252.824
BAG2	13	ENSG00000112208	402.522	-0.94461	0.136625	-6.9139	4.71509e-12	6.61096e-09	336.71	273.362	326.836	328.736	348.074	271.449	676.264	661.754	355.146	689.81	532.321	712.919
AP1S2	14	ENSG00000182287	1435	-0.970661	0.140726	-6.89754	5.29119e-12	6.61096e-09	1167.48	1185.56	1129.17	1184.48	1350.13	1231.01	2422.25	2054.08	1682.59	3134.46	1908.45	3004.28
SEC61A1	15	ENSG00000058262	260.803	-0.796343	0.117129	-6.79887	1.05443e-11	1.2296e-08	217.871	207.993	225.835	177.723	230.415	230.637	495.517	393.093	271.221	342.062	331.736	412.263
FOXO3	16	ENSG00000118689	1984.12	1.22975	0.182243	6.74784	1.50059e-11	1.54402e-08	1911.33	2633.59	1452.61	1957.01	2309.05	2678.43	822.583	920.989	1070.56	967.439	1002.92	733.419
CLEC4E	17	ENSG00000166523	30.6396	3.1675	0.469272	6.74981	1.48042e-11	1.54402e-08	31.9105	66.3596	35.1803	44.174	50.9855	45.5579	3.68871	2.82801	4.0939	14.2131	1.9287	3.41655
CD59	18	ENSG00000085063	9753.67	-0.771634	0.114605	-6.73301	1.6619e-11	1.615e-08	8598.22	8957.56	8324.11	8639.61	8406.72	7937.52	16927.5	14750	12072.9	15407	12091	15588.6
RGCC	19	ENSG00000102760	790.085	1.83273	0.276379	6.63121	3.3295e-11	3.06524e-08	1136.67	1566.88	750.135	523.924	1302.09	1398.06	387.315	236.61	406.32	206.564	359.702	279.018
UGCG	20	ENSG00000148154	528.028	-1.43781	0.217551	-6.60907	3.86739e-11	3.38242e-08	417.037	464.517	426.703	325.655	324.542	307.516	1045.14	746.595	563.935	2029.63	589.218	1162.76
RNF122	21	ENSG00000133874	173.124	-2.28146	0.346523	-6.58387	4.58355e-11	3.81788e-08	97.9321	62.3978	147.53	89.3752	66.6733	77.8281	675.034	257.349	121.794	699.285	237.23	641.172
LIFR	22	ENSG00000113594	4304.87	1.37543	0.209443	6.56707	5.13136e-11	4.0799e-08	4559.9	6821.17	5173.77	4304.39	7154.64	8188.09	2041.09	2481.11	2459.41	1958.57	3084.95	1928.07
CD14	23	ENSG00000170458	250.898	-2.59266	0.396699	-6.53559	6.33592e-11	4.8186e-08	287.194	47.5412	123.698	148.959	98.049	85.4211	338.132	908.734	628.414	1019.55	778.23	1093.29
RNF145	24	ENSG00000145860	508.071	-0.580284	0.0893911	-6.49152	8.49756e-11	6.1933e-08	463.252	391.225	421.029	392.429	412.786	440.393	560.684	672.124	595.663	686.019	612.362	638.894
IP6K2	25	ENSG00000068745	467.883	1.04107	0.160993	6.46653	1.00282e-10	6.51721e-08	539.177	639.825	369.961	466.395	573.587	585.609	284.031	289.4	256.893	240.675	245.909	226.631
RP11-766F14.2	26	ENSG00000248713	339.63	-5.71163	0.883195	-6.467	9.99663e-11	6.51721e-08	44.0144	46.5508	17.0227	16.4368	17.6488	22.779	5343.72	2681.9	46.0564	374.279	23.1444	149.189
GEM	27	ENSG00000164949	335.042	-2.47708	0.38309	-6.46605	1.00597e-10	6.51721e-08	105.635	60.417	197.464	99.6482	132.366	92.065	441.416	422.316	1201.56	796.882	270.018	693.559
SEMA6B	28	ENSG00000167680	138.865	-1.7797	0.275641	-6.4566	1.0708e-10	6.68945e-08	86.9285	65.3692	125.968	151.013	77.4587	57.8965	536.093	291.285	235.4	376.174	286.412	211.826
PTGDR2	29	ENSG00000183134	139.19	2.23588	0.348024	6.42449	1.32314e-10	7.98081e-08	103.434	226.811	213.352	265.044	178.449	302.77	23.3618	20.7387	76.7607	40.7442	81.9697	29.6101
STAT3	30	ENSG00000168610	3471.62	-1.26331	0.1985	-6.36426	1.96238e-10	1.1442e-07	3980.01	2254.25	2841.66	2642.22	2883.62	2644.26	11733.8	5672.99	3496.19	9147.56	4871.89	6476.63
ICAM1	31	ENSG00000090339	43.2911	-1.73955	0.273667	-6.35646	2.06452e-10	1.16492e-07	33.0108	22.7802	29.5061	33.9009	28.4342	21.8298	70.0855	63.1589	76.7607	123.18	106.078	125.273
CLIC1	32	ENSG00000213719	598.953	-1.03376	0.163034	-6.3408	2.28571e-10	1.24943e-07	472.055	469.469	548.132	416.057	507.894	463.172	1082.02	1341.42	536.302	1129.47	655.758	1144.54
RP11-434D9.1	33	ENSG00000249364	48.4125	3.08811	0.487759	6.33123	2.43219e-10	1.28921e-07	34.1112	52.4934	12.4833	39.0375	41.1806	133.826	2.45914	1.88534	12.2817	2.84262	11.5722	5.69424
MID1IP1	34	ENSG00000165175	308.963	-1.39036	0.220276	-6.31187	2.75685e-10	1.41832e-07	413.736	206.012	274.633	346.201	199.039	253.416	443.875	569.373	540.395	1242.23	1000.03	637.755
TNFRSF11B	35	ENSG00000164761	228.4	-3.47853	0.560663	-6.20431	5.49364e-10	2.74557e-07	39.613	90.1302	77.1697	40.0648	89.2246	59.7948	2091.5	196.075	106.442	1327.5	78.1123	616.117
AVEN	36	ENSG00000169857	220.788	-0.752175	0.121687	-6.18122	6.3608e-10	3.09064e-07	188.162	213.935	194.059	191.078	196.098	170.842	344.28	340.304	322.395	308.898	316.307	312.045
INTU	37	ENSG00000164066	239.264	0.71108	0.115366	6.16369	7.10675e-10	3.35977e-07	246.481	253.553	199.733	312.3	281.401	298.025	124.187	168.738	181.155	184.77	151.403	160.578
ECT2	38	ENSG00000114346	112.953	-1.03204	0.168492	-6.12516	9.05904e-10	4.06309e-07	83.6274	79.2354	121.429	84.2387	90.2051	73.0825	130.335	224.356	114.629	256.784	170.69	185.632
CD81-AS1	39	ENSG00000238184	290.953	1.65477	0.270015	6.12843	8.87493e-10	4.06309e-07	353.216	470.46	404.006	528.033	316.698	328.397	83.6108	85.783	270.198	107.072	146.581	68.3309
HMOX2	40	ENSG00000103415	778.313	-0.726951	0.11962	-6.07716	1.22333e-09	5.34962e-07	769.152	760.659	722.899	727.329	788.314	643.506	1313.18	1188.71	1086.93	1247.91	1422.42	1042.05
JUN	41	ENSG00000177606	1598.47	0.904351	0.149836	6.03561	1.58361e-09	6.59536e-07	1924.53	1606.5	2449	2137.81	2238.46	2763.85	1224.65	1274.49	1277.3	1097.25	1174.58	961.188
MVP	42	ENSG00000013364	687.742	-0.874132	0.144794	-6.03708	1.56932e-09	6.59536e-07	636.009	479.374	645.729	593.78	634.377	492.595	747.579	1082.19	863.814	1440.26	940.241	1303.98
ZNF483	43	ENSG00000173258	352.865	0.875846	0.145307	6.02756	1.66458e-09	6.77137e-07	472.055	470.46	404.006	343.119	330.425	418.564	304.934	142.343	198.554	219.829	228.551	238.019
MGEA5	44	ENSG00000198408	2868.44	0.74307	0.123798	6.00228	1.94568e-09	7.73497e-07	3898.58	3478.43	3125.37	4034.21	3089.52	3400.71	2258.72	1617.62	2500.35	2750.71	2068.53	1365.48
CDC7	45	ENSG00000097046	23.1698	-2.24321	0.376342	-5.96057	2.51364e-09	9.77078e-07	18.7061	7.92354	19.2924	14.3822	12.7464	6.64387	30.7393	75.4136	29.6808	105.177	31.8235	101.358
TNFRSF21	46	ENSG00000146072	323.576	1.11855	0.187775	5.95685	2.57153e-09	9.77851e-07	521.571	429.852	440.321	439.685	415.728	485.951	194.272	175.337	297.832	186.666	268.089	135.523
C9orf69	47	ENSG00000238227	224.136	-0.633329	0.107947	-5.86704	4.4365e-09	1.65113e-06	210.169	208.983	224.7	220.87	215.708	214.502	312.311	346.903	318.301	333.534	319.2	378.098
ADAMTS9	48	ENSG00000163638	861.877	-1.91667	0.32699	-5.86157	4.58524e-09	1.67094e-06	475.356	668.548	573.099	506.46	562.801	460.325	4481.79	1333.88	736.903	3361.87	901.667	1442.92
EPHX2	49	ENSG00000120915	564.612	0.787279	0.134977	5.83271	5.45332e-09	1.94673e-06	552.381	745.803	550.402	631.79	742.231	705.199	464.778	263.005	415.531	376.174	402.134	357.598
UNQ6494	50	ENSG00000237372	34.0149	3.81657	0.655774	5.81995	5.88649e-09	2.05933e-06	52.8173	24.761	10.2136	31.8463	64.7123	47.4562	3.68871	4.71335	3.07043	0.947541	2.89305	1.13885
DRAM1	51	ENSG00000136048	132.64	-1.13265	0.195041	-5.80724	6.35109e-09	2.1783e-06	113.337	86.1684	104.406	124.303	104.912	93.0141	164.763	192.305	171.944	368.593	217.943	255.102
BMP2	52	ENSG00000125845	118.139	1.5675	0.270229	5.80064	6.60627e-09	2.22225e-06	174.957	170.356	139.586	144.85	177.469	111.997	38.1167	42.4202	37.8686	72.9606	57.861	60.359
GRASP	53	ENSG00000161835	462.192	1.37118	0.236532	5.79701	6.75073e-09	2.228e-06	794.461	552.667	607.144	444.822	607.904	659.641	345.509	147.999	179.108	220.777	241.087	284.712
CREB3	54	ENSG00000107175	228.541	-0.773112	0.133695	-5.78266	7.35288e-09	2.38179e-06	158.452	207.993	220.161	164.368	203.942	204.062	341.821	355.387	213.907	343.957	346.202	380.375
NIPA2	55	ENSG00000140157	265.283	-0.821293	0.142398	-5.76759	8.04144e-09	2.55747e-06	170.556	195.117	263.285	254.771	252.966	199.316	533.634	418.546	262.01	407.442	361.631	379.237
RAB9A	56	ENSG00000123595	254.684	-0.63652	0.110528	-5.75888	8.46748e-09	2.64488e-06	256.384	246.62	240.588	228.061	250.025	231.586	391.004	378.011	262.01	366.698	434.922	427.068
CD209	57	ENSG00000090659	98.1231	-1.89139	0.328791	-5.75256	8.79038e-09	2.69757e-06	136.445	47.5412	79.4394	71.9111	42.1611	46.5071	158.615	265.833	172.967	473.77	193.834	304.073
COX17	58	ENSG00000138495	586.637	-0.871777	0.15339	-5.68341	1.32038e-08	3.9821e-06	615.102	478.383	584.447	483.859	466.713	476.46	967.672	942.67	1178.02	894.478	706.868	990.798
NPPC	59	ENSG00000163273	10.7359	-3.18765	0.561927	-5.67272	1.40549e-08	4.16691e-06	4.40144	0	12.4833	7.19111	2.94147	3.79649	34.428	16.9681	50.1503	58.7475	46.2888	70.6086
NISCH	60	ENSG00000010322	921.953	0.484305	0.085588	5.65856	1.52646e-08	4.45013e-06	1103.66	987.471	778.506	1042.71	910.875	1057.32	625.852	702.289	750.208	812.042	711.69	597.896
EGFR	61	ENSG00000146648	1399.71	1.27719	0.225851	5.65499	1.55857e-08	4.46927e-06	1498.69	2352.3	1355.01	1165.99	1540.35	1777.71	884.061	556.175	839.25	474.718	747.371	497.677
MARCH3	62	ENSG00000173926	501.365	-0.959887	0.169885	-5.65023	1.6023e-08	4.46962e-06	292.696	441.737	342.724	328.736	358.859	371.107	473.385	1158.54	631.485	663.278	494.711	732.28
VMP1	63	ENSG00000062716	628.194	-0.67527	0.119529	-5.64943	1.6098e-08	4.46962e-06	542.478	550.686	520.896	471.531	504.952	533.408	820.124	674.009	618.18	1192.01	682.76	1002.19
A4GALT	64	ENSG00000128274	640.834	-0.881337	0.156209	-5.64204	1.68044e-08	4.59285e-06	518.27	593.275	607.144	491.05	454.947	316.058	1052.51	1110.47	658.095	750.452	919.99	997.631
TLE1	65	ENSG00000196781	313.628	0.805361	0.142965	5.63327	1.76826e-08	4.75851e-06	364.22	361.511	348.399	412.975	366.703	317.956	238.537	169.681	218	219.829	221.8	175.383
FCN3	66	ENSG00000142748	112.619	-2.62064	0.466055	-5.62302	1.87648e-08	4.89902e-06	86.9285	96.0729	18.1576	16.4368	54.9074	33.2193	596.342	127.26	358.217	235.938	441.672	121.857
KLF9	67	ENSG00000119138	2584.17	1.11493	0.198254	5.62376	1.86847e-08	4.89902e-06	3265.87	2883.18	2742.93	2956.57	3504.27	3372.24	2043.55	1539.38	1355.08	1320.87	1768.62	618.395
PLK2	68	ENSG00000145632	744.205	-1.68284	0.299592	-5.61712	1.94172e-08	4.92239e-06	323.506	435.794	525.435	742.739	518.679	491.646	1149.65	1426.26	2176.93	1928.25	1172.65	1899.6
ATF4	69	ENSG00000128272	790.26	-0.867712	0.154447	-5.6182	1.92957e-08	4.92239e-06	583.191	726.984	584.447	769.449	781.451	674.827	1876.33	1197.19	755.325	1312.34	1371.31	1010.16
MIR22HG	70	ENSG00000186594	585.688	-1.16951	0.208366	-5.6128	1.99081e-08	4.97475e-06	398.331	437.775	541.323	326.682	506.913	221.146	1348.84	765.448	735.879	817.728	771.48	1031.8
SPHK1	71	ENSG00000176170	34.1284	-2.19429	0.39268	-5.58799	2.29719e-08	5.65949e-06	19.8065	17.828	18.1576	12.3276	22.5513	15.186	153.696	78.2416	33.7747	72.0131	38.574	109.329
ARPC5	72	ENSG00000162704	525.883	-0.69714	0.124832	-5.58463	2.34195e-08	5.68964e-06	461.051	425.89	494.794	417.084	483.382	399.581	716.84	760.735	599.757	721.078	611.398	938.411
MAPKAPK2	73	ENSG00000162889	2766.55	-0.689886	0.124051	-5.5613	2.67768e-08	6.41615e-06	2356.97	2577.13	2522.77	2427.51	2468.87	2067.19	5925.3	3650.96	2680.48	4132.22	3272.04	3605.59
TXNDC16	74	ENSG00000087301	220.03	0.515511	0.0929314	5.54722	2.90243e-08	6.86072e-06	240.979	239.687	223.565	234.225	257.869	261.009	137.712	182.878	186.273	180.033	176.476	152.606
FCGBP	75	ENSG00000275395	220.266	-3.25754	0.587841	-5.54153	2.99845e-08	6.90116e-06	231.076	19.8088	76.0349	57.5289	57.8489	89.2176	78.6925	1395.15	898.612	1012.92	724.227	970.299
N6AMT1	76	ENSG00000156239	255.621	0.743693	0.134167	5.54303	2.97289e-08	6.90116e-06	374.123	245.63	346.129	398.593	269.635	296.127	138.942	213.043	234.376	207.511	200.585	153.745
ZBTB16	77	ENSG00000109906	3119.92	1.83986	0.332274	5.53716	3.07408e-08	6.98335e-06	3367.1	3801.32	1752.21	3123	3363.08	4327.05	1486.55	1003.94	663.213	856.577	1237.26	265.352
FAM43A	78	ENSG00000185112	200.116	-2.29239	0.41465	-5.52848	3.23008e-08	7.24366e-06	90.2296	103.996	221.295	123.276	101.971	64.5404	543.47	134.802	245.634	1581.45	177.44	769.862
FAM167B	79	ENSG00000183615	10.5609	-2.81862	0.510882	-5.51716	3.44521e-08	7.6283e-06	4.40144	3.96177	3.40455	2.0546	6.86343	7.59299	7.37743	34.8788	24.5634	45.482	34.7166	53.5259
RAMP1	80	ENSG00000132329	1190.87	-1.22393	0.222052	-5.51191	3.54956e-08	7.76112e-06	834.074	909.226	939.655	510.569	937.348	1029.8	2376.76	2108.75	839.25	2633.22	1515.96	2581.77
RELB	81	ENSG00000104856	62.1545	-1.50857	0.273988	-5.50596	3.67153e-08	7.92869e-06	50.6166	34.6655	64.6864	62.6654	50.005	26.5755	204.109	125.375	64.479	167.715	69.4332	191.327
CLEC4G	82	ENSG00000182566	9.55351	-4.3207	0.786261	-5.49525	3.90151e-08	8.3226e-06	3.30108	0	4.53939	1.0273	0	2.84737	18.4436	27.3374	8.18781	111.81	11.5722	52.387
ZNF717	83	ENSG00000227124	189.912	0.629539	0.114903	5.47888	4.28032e-08	9.02065e-06	189.262	183.232	219.026	232.17	195.118	225.891	131.564	116.891	140.216	144.026	141.759	129.829
DESI2	84	ENSG00000121644	672.036	-0.523187	0.0956609	-5.46918	4.52123e-08	9.41492e-06	551.281	586.342	705.876	622.545	610.845	593.202	1155.8	825.779	664.236	757.085	919.025	957.772
ZDHHC15	85	ENSG00000102383	134.76	0.742632	0.136073	5.45761	4.82583e-08	9.81551e-06	155.151	135.691	137.317	195.187	171.586	167.046	71.3151	107.464	132.028	89.0688	85.8271	87.6913
C17orf62	86	ENSG00000178927	188.402	-0.777324	0.142381	-5.45946	4.77577e-08	9.81551e-06	185.961	169.366	156.609	148.959	155.898	158.504	218.864	281.858	247.681	373.331	189.977	358.737
MAD2L2	87	ENSG00000116670	97.5372	-0.742209	0.136212	-5.44892	5.06779e-08	1.01474e-05	99.0325	84.1876	90.7879	87.3206	94.127	73.0825	135.253	158.369	113.606	181.928	141.759	150.328
PITPNM1	88	ENSG00000110697	437.956	-0.935412	0.171757	-5.44615	5.14729e-08	1.01474e-05	355.417	387.263	385.849	324.627	332.386	338.837	925.867	754.136	410.414	675.596	671.187	626.367
PLIN3	89	ENSG00000105355	200.527	-0.885299	0.162571	-5.4456	5.16303e-08	1.01474e-05	216.771	161.442	179.306	162.314	144.132	150.911	210.257	425.144	236.423	341.115	245.909	412.263
WDR48	90	ENSG00000114742	648.327	0.343422	0.0631432	5.43878	5.36477e-08	1.04267e-05	637.109	736.889	686.583	666.719	718.699	710.894	547.159	514.698	591.569	609.269	514.963	498.816
ATOH8	91	ENSG00000168874	657.76	1.26514	0.233196	5.42524	5.78779e-08	1.11253e-05	715.235	875.551	541.323	760.203	972.646	895.973	554.536	287.514	295.785	255.836	389.597	199.299
KAT2A	92	ENSG00000108773	181.632	0.732735	0.135141	5.42202	5.89306e-08	1.12045e-05	268.488	197.098	175.902	214.706	193.157	205.96	114.35	125.375	115.653	152.554	118.615	127.551
ABCG2	93	ENSG00000118777	160.408	1.68165	0.310532	5.41538	6.11591e-08	1.13808e-05	102.334	125.786	74.9	109.921	248.064	275.246	47.9533	65.9869	25.5869	65.3803	34.7166	52.387
C9	94	ENSG00000113600	17.9096	-2.29937	0.424579	-5.41565	6.10668e-08	1.13808e-05	3.30108	8.91398	3.40455	8.21841	8.82441	11.3895	9.83657	24.5094	76.7607	52.1147	35.6809	19.3604
HMG20B	95	ENSG00000064961	205.979	-0.619402	0.114592	-5.40527	6.47105e-08	1.19149e-05	199.165	187.194	169.092	191.078	214.727	170.842	221.323	361.043	242.564	265.311	300.877	346.21
ZC3H13	96	ENSG00000123200	1324.26	0.472082	0.0874407	5.39889	6.70562e-08	1.22182e-05	1305.03	1374.73	1477.57	1221.46	1179.53	1364.84	1084.48	954.925	1134.01	842.364	793.66	905.385
PER1	97	ENSG00000179094	1275.99	1.31028	0.243239	5.38681	7.17188e-08	1.2933e-05	1591.12	1430.2	1954.21	999.564	1071.68	1924.82	786.925	632.532	418.602	546.731	917.097	315.461
TNIP2	98	ENSG00000168884	200.834	-0.568799	0.10564	-5.38431	7.27246e-08	1.29806e-05	256.384	169.366	199.733	217.788	188.254	181.283	275.424	313.909	276.339	305.108	309.556	314.322
RGS16	99	ENSG00000143333	42.8329	-1.89091	0.351552	-5.37876	7.49995e-08	1.32514e-05	44.0144	15.8471	24.9667	32.8736	25.4927	28.4737	104.514	55.6175	56.2912	173.4	73.2906	173.105
PTGER4	100	ENSG00000171522	199.872	-1.14441	0.212843	-5.37676	7.58362e-08	1.32653e-05	116.638	186.203	123.698	196.215	180.41	99.658	324.607	270.546	339.794	384.701	238.194	439.596
DGKD	101	ENSG00000077044	711.925	-0.83814	0.156216	-5.36527	8.08282e-08	1.39985e-05	507.266	651.711	579.908	492.077	552.996	519.171	1168.09	1312.2	862.79	1051.77	560.287	950.939
CTC-205M6.5	102	ENSG00000260841	18.6888	-1.49768	0.279645	-5.35563	8.52586e-08	1.4621e-05	9.90325	11.8853	14.753	8.21841	9.8049	10.4404	30.7393	35.8215	35.8217	14.2131	34.7166	31.8878
TMEM26	103	ENSG00000196932	11.4357	-2.79918	0.523173	-5.35039	8.7766e-08	1.46212e-05	4.40144	0.990442	10.2136	9.24571	4.90245	3.79649	14.7549	34.8788	67.5494	30.3213	33.7522	50.1093
IRF2BPL	104	ENSG00000119669	503.353	-0.762896	0.142587	-5.35038	8.77675e-08	1.46212e-05	498.464	424.9	418.759	467.422	490.245	430.902	932.015	719.257	493.316	786.459	845.735	858.692
ZNF14	105	ENSG00000105708	134.929	0.645656	0.120601	5.35364	8.6202e-08	1.46212e-05	155.151	135.691	141.856	163.341	191.196	188.876	125.416	90.4963	109.512	93.8065	99.328	109.329
DUSP13	106	ENSG00000079393	90.9902	-1.25034	0.234494	-5.33206	9.71037e-08	1.60239e-05	59.4195	61.4074	104.406	47.2559	82.3612	43.6597	118.039	113.12	185.249	163.925	156.225	209.548
WDR1	107	ENSG00000071127	2333.62	-0.639619	0.120091	-5.3261	1.00342e-07	1.64035e-05	1640.64	2004.65	2267.43	1968.31	2100.21	1843.2	3174.75	3731.09	2442.01	2965.8	2467.77	3640.9
PTS	108	ENSG00000150787	165.718	-0.631334	0.118612	-5.32268	1.02248e-07	1.65604e-05	122.14	136.681	125.968	136.631	187.274	123.386	220.093	236.61	228.235	196.141	186.119	224.353
PPDPF	109	ENSG00000125534	556.822	1.30198	0.24481	5.31835	1.04714e-07	1.68042e-05	912.199	707.176	828.439	411.948	437.299	795.366	386.085	283.744	331.606	251.098	174.547	233.464
OSTF1	110	ENSG00000134996	266.584	-0.502841	0.0948335	-5.30235	1.14321e-07	1.8179e-05	224.474	220.869	297.33	248.607	240.22	216.4	343.05	336.533	299.879	380.911	299.913	389.486
KLF15	111	ENSG00000163884	973.162	1.20654	0.227823	5.29594	1.18405e-07	1.84485e-05	1309.43	974.595	978.24	1105.38	1404.06	1581.24	422.972	576.914	403.25	556.206	940.241	284.712
SESN1	112	ENSG00000080546	1468.78	0.762417	0.144	5.29457	1.19297e-07	1.84485e-05	1451.38	2004.65	1575.17	1802.91	1660.95	2007.4	998.412	974.721	1172.9	956.069	1504.39	583.091
TERF1	113	ENSG00000147601	147.208	0.601226	0.113586	5.29314	1.20234e-07	1.84485e-05	137.545	138.662	165.688	145.877	177.469	167.995	90.9882	107.464	116.676	107.072	87.7558	104.774
LDHAP5	114	ENSG00000213574	58.0094	-1.27952	0.241719	-5.29341	1.20053e-07	1.84485e-05	51.717	27.7324	47.6636	52.3924	47.0635	48.4053	118.039	101.808	55.2677	165.82	76.1836	150.328
SLC25A29	115	ENSG00000197119	67.3067	1.16953	0.221205	5.28708	1.24285e-07	1.89042e-05	77.0253	87.1589	38.5849	60.6108	74.5172	84.472	27.0506	32.9935	49.1269	26.5311	26.0374	26.1935
UGP2	116	ENSG00000169764	4248.55	-0.777614	0.147317	-5.27851	1.30241e-07	1.91444e-05	3468.34	3846.88	3545.27	3790.74	3984.71	3446.27	8442.23	7468.78	4161.45	8258.76	4240.25	5285.4
KCTD20	117	ENSG00000112078	938.605	-0.682708	0.129312	-5.27955	1.29504e-07	1.91444e-05	763.651	695.29	1042.93	896.834	894.207	715.639	1857.88	1216.04	947.739	1326.56	1182.29	1511.25
VIMP	118	ENSG00000131871	425.915	-0.734372	0.13912	-5.27869	1.30114e-07	1.91444e-05	365.32	394.196	450.535	298.945	430.435	355.921	831.19	567.487	431.907	715.393	510.141	765.306
PLA2G6	119	ENSG00000184381	91.0805	0.875486	0.165777	5.28112	1.28397e-07	1.91444e-05	101.233	96.0729	86.2485	119.167	93.1465	117.691	41.8054	40.5348	82.9016	52.1147	68.4688	47.8316
HNRNPH3	120	ENSG00000096746	380.355	0.957563	0.181595	5.27308	1.34155e-07	1.95554e-05	455.549	499.183	434.647	267.098	293.167	473.613	200.42	267.718	192.414	270.997	210.228	103.635
TTYH3	121	ENSG00000136295	170.179	-1.43508	0.272416	-5.26796	1.37948e-07	1.99421e-05	212.37	71.3118	124.833	119.167	86.2831	114.844	250.832	308.253	294.761	401.757	355.845	356.46
TMEM87B	122	ENSG00000153214	246.384	-0.739598	0.140637	-5.25891	1.44913e-07	2.07772e-05	177.158	163.423	211.082	235.252	207.864	195.519	354.116	281.858	278.386	412.18	268.089	394.042
OBFC1	123	ENSG00000107960	336.026	-0.680245	0.129578	-5.24969	1.52353e-07	2.14916e-05	174.957	281.286	303.005	296.89	270.615	275.246	416.825	502.443	355.146	398.915	389.597	505.649
HS3ST2	124	ENSG00000122254	56.0064	-2.83698	0.540302	-5.25073	1.51496e-07	2.14916e-05	14.3047	18.8184	17.0227	21.5733	43.1416	22.779	29.5097	9.4267	125.888	245.413	210.228	364.432
RCAN1	125	ENSG00000159200	1166.7	-1.38447	0.263925	-5.24569	1.55699e-07	2.17879e-05	651.414	845.837	1183.65	641.036	941.27	596.999	1805.01	3130.61	1028.59	1934.88	1644.22	3144.36
TMEM165	126	ENSG00000134851	555.058	-0.868408	0.165757	-5.23903	1.61424e-07	2.2273e-05	512.768	410.043	451.67	459.204	503.972	385.344	1279.98	812.582	414.508	987.337	638.4	840.47
FKBP5	127	ENSG00000096060	5478.66	2.0181	0.38523	5.2387	1.61712e-07	2.2273e-05	6983.99	7416.43	3516.9	3677.74	6443.78	8019.15	2514.47	1562.95	1359.18	1384.36	1663.5	417.957
HMGB2	128	ENSG00000164104	456.753	0.70255	0.134173	5.23615	1.63958e-07	2.24059e-05	561.184	533.848	502.738	578.371	585.353	503.036	248.373	296.941	459.541	345.852	349.095	304.073
PPP1R9B	129	ENSG00000108819	233.616	-0.625971	0.119655	-5.23147	1.68172e-07	2.28035e-05	239.879	206.012	248.532	227.034	172.566	155.656	282.801	377.068	281.456	306.056	348.13	326.85
EHD1	130	ENSG00000110047	483.098	-0.455295	0.0872732	-5.2169	1.81946e-07	2.44816e-05	481.958	496.211	480.041	478.722	386.313	409.072	689.789	674.952	533.231	593.16	635.506	618.395
LGMN	131	ENSG00000100600	1151.22	-0.817511	0.156833	-5.21263	1.86186e-07	2.48608e-05	1202.69	773.535	1191.59	1133.11	887.343	800.111	1549.26	1229.24	1494.28	2233.35	1796.58	2248.09
LZTS2	132	ENSG00000107816	480.808	-0.433787	0.0833747	-5.20285	1.96251e-07	2.56366e-05	464.352	478.383	461.883	474.613	425.533	404.327	623.392	605.194	592.593	543.888	592.111	703.808
GALK1	133	ENSG00000108479	97.0189	-0.865676	0.166389	-5.20272	1.96393e-07	2.56366e-05	88.0289	91.1207	96.4621	91.4298	75.4977	89.2176	147.549	105.579	215.953	154.449	167.797	177.66
HCK	134	ENSG00000101336	95.04	-1.34114	0.257723	-5.2038	1.95256e-07	2.56366e-05	112.237	70.3214	64.6864	79.1022	63.7318	72.1334	119.268	173.451	166.827	271.944	171.654	266.491
SERPINB1	135	ENSG00000021355	383.132	-0.983216	0.189155	-5.19793	2.01518e-07	2.61108e-05	399.431	301.094	392.658	357.501	315.718	365.413	1436.14	532.609	381.757	658.541	517.856	691.281
TEAD2	136	ENSG00000074219	176.126	-0.621925	0.119774	-5.19247	2.07518e-07	2.66905e-05	179.359	177.289	206.542	165.396	151.976	167.046	260.669	304.482	222.094	261.521	289.305	271.046
SYBU	137	ENSG00000147642	87.8582	1.55679	0.299994	5.1894	2.10976e-07	2.69372e-05	110.036	93.1015	105.541	83.2114	136.288	202.163	41.8054	37.7068	58.3381	39.7967	44.3601	26.1935
SERPINH1	138	ENSG00000149257	721.962	-1.23592	0.238484	-5.18242	2.19026e-07	2.77624e-05	402.732	471.45	532.244	538.306	558.879	509.679	1528.36	1333.88	565.982	2146.18	614.291	908.801
PGBD2	139	ENSG00000185220	57.1458	0.88545	0.170997	5.17817	2.24078e-07	2.77907e-05	99.0325	69.3309	73.7652	59.5835	66.6733	60.7439	43.035	38.6495	40.939	39.7967	41.467	27.3324
LAP3	140	ENSG00000002549	289.851	-0.768908	0.148524	-5.17699	2.25495e-07	2.77907e-05	242.079	190.165	321.162	378.047	287.284	181.283	411.906	417.603	394.038	533.465	583.432	381.514
ARPC1B	141	ENSG00000130429	111.473	-0.980623	0.189415	-5.17712	2.25338e-07	2.77907e-05	96.8318	62.3978	118.024	93.4844	108.834	66.4387	140.171	197.961	112.582	263.416	143.688	216.381
CALU	142	ENSG00000128595	5350.92	-0.97026	0.187421	-5.1769	2.25605e-07	2.77907e-05	3166.84	4699.65	4496.27	3450.71	4448.48	4037.57	6777.39	13854.4	4405.04	6921.78	5734.99	9913.68
SMARCA2	143	ENSG00000080503	2312.02	0.391723	0.0757219	5.17317	2.30153e-07	2.81527e-05	2567.14	2451.34	2553.41	2296.02	2415.93	2564.53	1620.57	1747.71	2228.11	1905.5	1908.45	1904.15
TUBB2A	144	ENSG00000137267	111.196	-0.95019	0.183923	-5.16624	2.38845e-07	2.9013e-05	92.4303	66.3596	91.9227	66.7746	98.049	75.9299	179.517	135.745	110.535	182.875	176.476	163.994
GPT	145	ENSG00000167701	172.126	-0.948037	0.183831	-5.15711	2.50794e-07	3.02544e-05	136.445	158.471	150.935	201.351	201.981	129.081	190.583	248.865	455.447	290.895	416.599	283.573
CD180	146	ENSG00000134061	15.0588	-1.9547	0.379422	-5.15179	2.58011e-07	3.09118e-05	15.4051	6.93309	13.6182	9.24571	3.92196	5.69474	17.214	36.7641	38.8921	41.6918	41.467	33.0266
PDZD2	147	ENSG00000133401	2800.6	0.903323	0.175486	5.14756	2.63903e-07	3.14027e-05	3050.2	3249.64	2646.47	2470.66	2612.03	3068.52	1731.24	1180.22	2106.31	1000.6	2009.7	1113.79
EPB41L2	148	ENSG00000079819	1712.35	0.669717	0.130145	5.14593	2.66199e-07	3.14618e-05	1894.82	2002.67	1730.64	1704.29	1695.27	1814.72	976.279	1063.33	1405.23	1050.82	1165.9	1153.65
ENAM	149	ENSG00000132464	186.452	0.973486	0.189401	5.13982	2.75003e-07	3.2069e-05	147.448	212.945	164.553	208.542	221.591	164.198	68.856	119.719	137.146	66.3278	90.6489	86.5525
SLC25A53	150	ENSG00000269743	569.86	0.46806	0.0910561	5.14034	2.74235e-07	3.2069e-05	606.299	602.189	666.156	594.808	529.465	623.574	454.941	440.227	390.968	532.518	351.023	448.706
AHNAK	151	ENSG00000124942	39359.8	0.490999	0.0957536	5.12773	2.93252e-07	3.39706e-05	40006.9	41169.7	49485.1	43972.6	44822.1	49673.3	32220.9	29504.6	39598.3	29010.9	30409.8	30751.2
ABRACL	152	ENSG00000146386	43.3107	-1.00718	0.19669	-5.12066	3.04476e-07	3.44441e-05	35.2116	41.5986	28.3712	33.9009	29.4147	31.3211	75.0038	67.8723	44.0095	71.0655	69.4332	75.164
SAT1	153	ENSG00000130066	1042.14	-1.06611	0.208167	-5.12141	3.03254e-07	3.44441e-05	988.124	663.596	751.27	769.449	665.753	626.422	2588.25	1357.45	1047.02	1372.04	1254.62	1729.91
TLCD2	154	ENSG00000185561	67.3108	-1.29226	0.252385	-5.1202	3.05216e-07	3.44441e-05	78.1256	37.6368	55.6076	46.2286	45.1025	41.7614	124.187	79.1843	113.606	178.138	89.6845	159.439
YWHAH	155	ENSG00000128245	642.5	-0.754065	0.147193	-5.12297	3.00764e-07	3.44441e-05	512.768	474.422	814.821	484.886	572.606	535.306	904.964	1037.88	668.33	1116.2	751.228	1244.76
RP11-190C22.1	156	ENSG00000242052	31.1643	-2.8127	0.550611	-5.10834	3.2501e-07	3.64427e-05	7.70253	9.90442	5.67424	5.13651	12.7464	7.59299	222.552	44.3055	7.16433	4.7377	35.6809	30.7489
SLC43A3	157	ENSG00000134802	49.5271	-1.20059	0.23542	-5.09979	3.40037e-07	3.78849e-05	42.9141	53.4839	38.5849	36.9829	27.4537	35.1176	100.825	103.694	71.6433	89.0688	70.3975	103.635
RP11-253E3.3	158	ENSG00000250899	32.6974	-1.68154	0.330263	-5.09152	3.5521e-07	3.93249e-05	7.70253	26.7419	26.1015	10.273	18.6293	23.7281	110.661	64.1016	29.6808	77.6983	41.467	40.9986
UBE2J1	159	ENSG00000198833	460.864	-0.60619	0.119266	-5.08265	3.72199e-07	4.09466e-05	335.61	384.291	549.267	415.03	386.313	396.734	641.836	590.112	593.616	660.436	490.854	778.972
C9orf3	160	ENSG00000148120	2149.59	-0.76357	0.150283	-5.08089	3.75678e-07	4.1071e-05	1443.67	1950.18	1475.3	1646.76	1862.93	1677.1	2890.72	2311.43	4460.31	2384.96	2345.3	2681.99
IFI16	161	ENSG00000163565	618.435	-0.839735	0.165318	-5.07953	3.78376e-07	4.11091e-05	448.947	494.231	566.289	541.388	625.553	556.186	799.221	782.416	858.696	1625.03	822.59	896.274
ZSCAN18	162	ENSG00000121413	316.072	0.512036	0.100853	5.07704	3.83366e-07	4.1394e-05	365.32	330.808	308.679	351.337	394.157	350.227	264.358	233.782	299.879	232.147	258.446	184.493
NFKBIA	163	ENSG00000100906	1313.32	0.970864	0.19141	5.07219	3.93273e-07	4.22033e-05	1621.93	1530.23	1532.05	1905.64	1715.86	1725.51	904.964	766.391	605.898	896.373	1292.23	651.421
AGFG1	164	ENSG00000173744	1097.76	-0.341766	0.0675651	-5.05831	4.22981e-07	4.51146e-05	1109.16	978.557	1092.86	972.854	983.431	1086.75	1442.29	1359.33	1237.38	1423.21	1255.58	1167.32
ACTN1	165	ENSG00000072110	1539.14	-0.99993	0.197799	-5.05528	4.29768e-07	4.55606e-05	801.063	695.29	1064.49	724.248	1427.59	953.869	1379.58	2708.29	1641.66	2185.98	917.097	2499.77
CCNG2	166	ENSG00000138764	340.29	1.1752	0.232637	5.05164	4.38039e-07	4.56082e-05	240.979	429.852	224.7	245.525	340.23	310.363	102.054	158.369	153.521	113.705	124.401	141.217
MAP6	167	ENSG00000171533	79.9573	0.942512	0.186556	5.05217	4.3681e-07	4.56082e-05	125.441	90.1302	83.9788	90.4025	76.4782	86.3703	51.642	32.9935	59.3616	53.0623	46.2888	44.4151
MARCH9	168	ENSG00000139266	86.5529	-0.66763	0.132145	-5.05226	4.36619e-07	4.56082e-05	68.2224	69.3309	72.6303	71.9111	67.6538	85.4211	135.253	130.088	92.1129	121.285	118.615	94.5244
GREB1	169	ENSG00000196208	200.488	1.09455	0.21695	5.04516	4.53133e-07	4.69007e-05	227.775	271.381	256.476	302.027	283.362	213.553	111.891	108.407	118.723	92.859	191.906	103.635
COL7A1	170	ENSG00000114270	238.254	0.973611	0.193279	5.03734	4.72034e-07	4.69137e-05	222.273	332.788	139.586	294.836	284.342	306.567	147.549	140.458	122.817	111.81	166.833	116.163
PPP1R18	171	ENSG00000146112	209.122	-0.970206	0.192503	-5.03995	4.65658e-07	4.69137e-05	143.047	146.585	165.688	124.303	174.527	157.555	384.856	294.113	241.54	378.069	153.332	335.96
AP3M2	172	ENSG00000070718	327.893	0.757119	0.150194	5.04095	4.6323e-07	4.69137e-05	335.61	307.037	347.264	472.559	481.421	291.381	168.451	187.591	255.869	286.157	176.476	247.13
TMEM70	173	ENSG00000175606	274.075	-0.959668	0.190303	-5.04285	4.58643e-07	4.69137e-05	272.89	260.486	255.341	258.88	221.591	184.13	826.272	404.406	288.62	490.826	426.243	391.764
LY96	174	ENSG00000154589	34.1244	-1.2336	0.244855	-5.03807	4.70253e-07	4.69137e-05	23.1076	26.7419	34.0455	24.6552	27.4537	22.779	43.035	65.9869	55.2677	83.3836	57.861	66.0532
P2RY2	175	ENSG00000175591	148.604	-1.04494	0.20719	-5.0434	4.5733e-07	4.69137e-05	110.036	157.48	130.508	127.385	108.834	89.2176	409.447	226.241	118.723	194.246	293.162	252.824
MED17	176	ENSG00000042429	364.632	0.384837	0.0763835	5.03821	4.699e-07	4.69137e-05	360.918	424.9	350.668	385.238	412.786	389.141	300.015	297.884	262.01	360.065	300.877	257.38
PLEKHO1	177	ENSG00000023902	471.46	-1.20859	0.240087	-5.03399	4.8037e-07	4.72209e-05	239.879	441.737	292.791	194.16	372.586	517.272	1171.78	977.549	571.1	694.547	643.221	702.67
TM4SF1	178	ENSG00000169908	934.661	-1.30738	0.259713	-5.03393	4.80524e-07	4.72209e-05	495.162	639.825	1250.6	1233.79	550.055	475.511	1958.71	1624.22	2038.76	2045.74	1693.4	2133.06
PCDH19	179	ENSG00000165194	33.145	1.56925	0.311899	5.03126	4.8727e-07	4.76163e-05	20.9069	37.6368	39.7197	31.8463	48.044	57.8965	8.607	5.65602	23.54	12.318	22.18	6.83309
GADD45G	180	ENSG00000130222	380.735	2.25634	0.448791	5.02759	4.96681e-07	4.82663e-05	445.646	559.6	265.555	993.4	455.928	349.278	115.58	103.694	102.348	76.7508	207.335	36.4432
KIAA1614	181	ENSG00000135835	130.603	0.687778	0.136838	5.02622	5.0024e-07	4.83437e-05	187.061	171.346	116.889	179.778	137.269	167.046	76.2334	115.006	84.9485	93.8065	113.793	110.468
ZNF436	182	ENSG00000125945	391.962	-0.81152	0.161599	-5.02182	5.11843e-07	4.91931e-05	345.513	376.368	264.42	410.921	307.874	324.6	472.155	621.22	430.883	713.498	473.496	851.859
NCKAP1	183	ENSG00000061676	4127.05	-0.421581	0.084011	-5.01817	5.21672e-07	4.98638e-05	3757.73	3739.91	3818.77	3773.28	3977.85	3608.57	5747.01	4784.05	3733.64	5122.4	5156.38	5833.18
FJX1	184	ENSG00000179431	16.3502	-2.45055	0.488831	-5.01309	5.35626e-07	5.06441e-05	4.40144	6.93309	7.94394	7.19111	6.86343	8.54211	75.0038	32.0508	8.18781	50.2197	13.5009	51.2482
ZNF844	185	ENSG00000223547	559.253	0.826463	0.16486	5.01312	5.35548e-07	5.06441e-05	505.066	677.462	459.614	809.514	869.695	776.383	372.56	319.565	528.114	426.393	394.419	269.907
HAPLN2	186	ENSG00000132702	29.7366	2.05057	0.409761	5.0043	5.60653e-07	5.27255e-05	63.8209	60.417	29.5061	14.3822	26.4732	49.3544	13.5253	3.77068	11.2582	8.52787	17.3583	4.55539
ATP6V0B	187	ENSG00000117410	458.182	-0.597041	0.119783	-4.98437	6.21651e-07	5.67814e-05	484.159	420.938	400.602	404.757	431.416	386.293	677.494	679.665	434.977	692.652	656.722	682.17
FAM129B	188	ENSG00000136830	768.168	-0.572695	0.114893	-4.98461	6.20859e-07	5.67814e-05	631.607	687.367	730.843	704.729	682.421	715.639	1219.73	1075.59	712.339	1207.17	861.164	1102.41
LDHA	189	ENSG00000134333	2299.04	-1.2513	0.250896	-4.98734	6.12162e-07	5.67814e-05	2023.56	1199.43	2572.7	1870.72	1417.79	1812.83	4442.44	3737.69	2427.69	7276.16	3052.17	5002.96
CDC6	190	ENSG00000094804	11.9359	-1.90017	0.381059	-4.98655	6.14668e-07	5.67814e-05	7.70253	2.97133	9.07879	10.273	9.8049	1.89825	11.0661	36.7641	14.3287	40.7442	16.3939	34.1655
C1QTNF1	191	ENSG00000173918	1090.24	-1.69468	0.339909	-4.98567	6.17467e-07	5.67814e-05	738.342	824.048	458.479	562.961	770.665	843.771	6240.07	1838.21	847.438	2929.8	946.027	791.5
ETS2	192	ENSG00000157557	924.793	-1.13215	0.227164	-4.98387	6.23257e-07	5.67814e-05	819.769	650.72	1015.69	724.248	818.709	934.887	1930.43	1357.45	1210.77	3600.65	1233.4	1546.56
B3GNT7	193	ENSG00000156966	53.7209	-1.55505	0.312265	-4.9799	6.36186e-07	5.76589e-05	68.2224	25.7515	63.5515	43.1467	31.3757	43.6597	161.074	108.407	44.0095	186.666	154.296	153.745
CYP4B1	194	ENSG00000142973	806.268	2.57312	0.517064	4.97642	6.47716e-07	5.78054e-05	1981.75	1393.55	503.873	468.449	1627.61	1264.23	351.657	115.948	351.052	121.285	257.481	19.3604
OPN1SW	195	ENSG00000128617	134.569	-1.14985	0.230984	-4.97804	6.42308e-07	5.78054e-05	86.9285	118.853	139.586	79.1022	89.2246	141.419	196.731	363.871	153.521	169.61	150.439	420.235
LIPG	196	ENSG00000101670	7.85549	-4.00979	0.805658	-4.97705	6.45622e-07	5.78054e-05	0	1.98088	0	1.0273	1.96098	5.69474	28.2801	37.7068	1.02348	16.1082	3.8574	89.969
SH3GLB1	197	ENSG00000097033	2531.86	-0.656325	0.13207	-4.96951	6.71238e-07	5.96005e-05	2071.98	2431.53	2469.43	2045.36	1964.9	2123.19	4783.03	3593.46	2045.93	3631.92	3043.49	3561.18
APPL2	198	ENSG00000136044	596.67	0.687053	0.138383	4.96487	6.8747e-07	6.07335e-05	545.779	725.003	436.917	687.265	662.811	752.655	395.922	376.125	545.513	350.59	394.419	305.211
CUTC	199	ENSG00000119929	435.115	-0.493949	0.099563	-4.96117	7.00702e-07	6.15914e-05	388.427	497.202	399.467	334.9	395.137	336.939	631.999	502.443	514.809	575.157	539.072	551.203
CR1	200	ENSG00000203710	57.5525	-2.04872	0.413301	-4.95697	7.16016e-07	6.23112e-05	72.6238	35.6559	27.2364	29.7917	18.6293	40.8123	68.856	138.573	139.193	267.206	79.0767	235.742
[truncated: 2,544 more rows]

## Sheet: DEGs, RBM20
name	number	gene	baseMean	log2FoldChange	lfcSE	stat	pvalue	padj	rbm208	rbm201	rbm2016	rbm204	control1	control2	control3	control4	control5	control6
[truncated: 4,240 more rows]

[truncated: 19 more sheets: DEGs, TTN, Cluster_genes, regulated_GOTerms_LMNA, regulated_GOTerms_PKP2, regulated_GOTerms_RBM20, regulated_GOTerms_TTN, regulated_pathways_LMNA, regulated_pathways_PKP2, regulated_pathways_RBM20, regulated_pathways_TTN, regulatory_secretory_prot_LMNA, regulatory_secretory_prot_PKP2, regulatory_secretory_prot_RBM20, regulatory_secretory_prot_TTN, predicted_drug_targets_LMNA, predicted_drug_targets_PKP2, predicted_drug_targets_RBM20, predicted_drug_targets_TTN, panel_genes]
